# Supplementary material for: Crop Establishment Practices Are a Driver of the Plant Microbiota in Winter Oilseed Rape (Brassica napus)
Source: Front Microbiol. 2017 Aug 9;8:1489. doi: 10.3389/fmicb.2017.01489 (PMC5553296; doi:10.3389/fmicb.2017.01489)
Supplement: Supplementary file 2 [file Data_Sheet_2.XLS]

## Sheet: OSR Design
#SampleID	BarcodeSequence	LinkerPrimerSequence	ReversePrimer	TimePoint	Compartments	Habitat	Tillage	Description
Bn25	TAAGGCGATATCCTCT	CCTACGGGNGGCWGCAG	GACTACHVGGGTATCTAATCC	Harvesting	Shoot	Plant	Conservation	ShConservation
Bn26	CGTACTAGTATCCTCT	CCTACGGGNGGCWGCAG	GACTACHVGGGTATCTAATCC	Harvesting	Root	Plant	Conservation	RtConservation
Bn27	AGGCAGAATATCCTCT	CCTACGGGNGGCWGCAG	GACTACHVGGGTATCTAATCC	Harvesting	Rhizosphere	Soil	Conservation	RzConservation
Bn28	TCCTGAGCTATCCTCT	CCTACGGGNGGCWGCAG	GACTACHVGGGTATCTAATCC	Harvesting	Bulk	Soil	Conservation	BkConservation
Bn29	GGACTCCTTATCCTCT	CCTACGGGNGGCWGCAG	GACTACHVGGGTATCTAATCC	Harvesting	Shoot	Plant	Conservation	ShConservation
Bn30	TAGGCATGTATCCTCT	CCTACGGGNGGCWGCAG	GACTACHVGGGTATCTAATCC	Harvesting	Root	Plant	Conservation	RtConservation
Bn31	CTCTCTACTATCCTCT	CCTACGGGNGGCWGCAG	GACTACHVGGGTATCTAATCC	Harvesting	Rhizosphere	Soil	Conservation	RzConservation
Bn32	CAGAGAGGTATCCTCT	CCTACGGGNGGCWGCAG	GACTACHVGGGTATCTAATCC	Harvesting	Bulk	Soil	Conservation	BkConservation
Bn33	GCTACGCTTATCCTCT	CCTACGGGNGGCWGCAG	GACTACHVGGGTATCTAATCC	Harvesting	Shoot	Plant	Conservation	ShConservation
Bn34	CGAGGCTGTATCCTCT	CCTACGGGNGGCWGCAG	GACTACHVGGGTATCTAATCC	Harvesting	Root	Plant	Conservation	RtConservation
Bn35	AAGAGGCATATCCTCT	CCTACGGGNGGCWGCAG	GACTACHVGGGTATCTAATCC	Harvesting	Rhizosphere	Soil	Conservation	RzConservation
Bn36	GTAGAGGATATCCTCT	CCTACGGGNGGCWGCAG	GACTACHVGGGTATCTAATCC	Harvesting	Bulk	Soil	Conservation	BkConservation
Bn61	TAAGGCGAACTGCATA	CCTACGGGNGGCWGCAG	GACTACHVGGGTATCTAATCC	Harvesting	Shoot	Plant	Conventional	ShConventional
Bn62	CGTACTAGACTGCATA	CCTACGGGNGGCWGCAG	GACTACHVGGGTATCTAATCC	Harvesting	Root	Plant	Conventional	RtConventional
Bn63	AGGCAGAAACTGCATA	CCTACGGGNGGCWGCAG	GACTACHVGGGTATCTAATCC	Harvesting	Rhizosphere	Soil	Conventional	RzConventional
Bn64	TCCTGAGCACTGCATA	CCTACGGGNGGCWGCAG	GACTACHVGGGTATCTAATCC	Harvesting	Bulk	Soil	Conventional	BkConventional
Bn65	GGACTCCTACTGCATA	CCTACGGGNGGCWGCAG	GACTACHVGGGTATCTAATCC	Harvesting	Shoot	Plant	Conventional	ShConventional
Bn66	TAGGCATGACTGCATA	CCTACGGGNGGCWGCAG	GACTACHVGGGTATCTAATCC	Harvesting	Root	Plant	Conventional	RtConventional
Bn67	CTCTCTACACTGCATA	CCTACGGGNGGCWGCAG	GACTACHVGGGTATCTAATCC	Harvesting	Rhizosphere	Soil	Conventional	RzConventional
Bn68	CAGAGAGGACTGCATA	CCTACGGGNGGCWGCAG	GACTACHVGGGTATCTAATCC	Harvesting	Bulk	Soil	Conventional	BkConventional
Bn69	GCTACGCTACTGCATA	CCTACGGGNGGCWGCAG	GACTACHVGGGTATCTAATCC	Harvesting	Shoot	Plant	Conventional	ShConventional
Bn70	CGAGGCTGACTGCATA	CCTACGGGNGGCWGCAG	GACTACHVGGGTATCTAATCC	Harvesting	Root	Plant	Conventional	RtConventional
Bn71	AAGAGGCAACTGCATA	CCTACGGGNGGCWGCAG	GACTACHVGGGTATCTAATCC	Harvesting	Rhizosphere	Soil	Conventional	RzConventional
Bn72	GTAGAGGAACTGCATA	CCTACGGGNGGCWGCAG	GACTACHVGGGTATCTAATCC	Harvesting	Bulk	Soil	Conventional	BkConventional

## Sheet: WS-1
Soil Samples (Rhizosphere and Bulk soil): Rarefied at								Plant samples (Shoot and Root): Rarefied at
Alpha Diversity Index Calculation in Soil samples (Rhizosphere and Bulk soil)								Alpha Diversity Index Calculation in Plant samples (Shoot and Root)
#Sample ID	Compartment type	Tillage type	Observed OTUs	Chao1	se.chao1	Shannon		#Sample ID	Compartment type	Tillage type	Observed OTUs	Chao1	se.chao1	Shannon
Bn27	Rhizosphere	Conservation-ST	1044	1413.45	51.8852	6.06733		Bn25	Shoot	Conservation-ST	142	159.25	9.29719	3.44583
Bn28	Bulk soil	Conservation-ST	1055	1287.57	34.2196	6.10604		Bn26	Root	Conservation-ST	408	547.045	31.4947	3.85235
Bn31	Rhizosphere	Conservation-ST	898	1151.05	38.0571	5.56673		Bn29	Shoot	Conservation-ST	151	188	16.153	3.40429
Bn32	Bulk soil	Conservation-ST	990	1282.63	43.4422	6.04197		Bn30	Root	Conservation-ST	413	602.444	41.0151	3.78719
Bn35	Rhizosphere	Conservation-ST	787	1050.32	42.0861	5.37903		Bn33	Shoot	Conservation-ST	198	249.476	20.051	3.77152
Bn36	Bulk soil	Conservation-ST	891	1085.21	33.0693	6.01371		Bn34	Root	Conservation-ST	401	528.147	29.2406	3.85414
Bn63	Rhizosphere	Conventional-CT	1048	1313.37	39.3554	6.17683		Bn61	Shoot	Conventional-CT	157	167.5	6.14764	3.46409
Bn64	Bulk soil	Conventional-CT	1001	1273.21	40.1328	6.07919		Bn62	Root	Conventional-CT	673	856.991	34.463	5.08597
Bn67	Rhizosphere	Conventional-CT	810	888.5	16.6059	5.86729		Bn65	Shoot	Conventional-CT	167	249.333	38.2754	3.41761
Bn68	Bulk soil	Conventional-CT	958	1162.09	32.6867	6.00344		Bn66	Root	Conventional-CT	617	662.702	12.3176	5.26089
Bn71	Rhizosphere	Conventional-CT	928	1114.42	30.661	6.08166		Bn69	Shoot	Conventional-CT	160	184.167	11.6346	3.62472
Bn72	Bulk soil	Conventional-CT	921	1101.84	30.1014	6.07931		Bn70	Root	Conventional-CT	515	590.776	18.5956	4.84591
Normality test: Shapiro-Wilk test Soil samples								Normality test: Shapiro-Wilk test Plant samples
Observed OTUs: Soil								Observed OTUs: Plant
W = 0.93612, p-value = 0.4494								W = 0.84751, p-value = 0.03421
Chao1 : Soil								Chao1 : Plant
W = 0.96402, p-value = 0.8393								W = 0.86753, p-value = 0.04081
Shannon: Soil								Shannon: Plant
W = 0.73938, p-value = 0.002075								W = 0.77848, p-value = 0.005389
Alpha Diversity Stats: Soil samples								Alpha Diversity Stats: Plant samples
t-test and Mann-Whitney-Wilcoxon test Tillage effect:								Mann-Whitney-Wilcoxon test Tillage effect:
Observed OTUs: t-test								Observed OTUs:
data: Observed by Tillage								data: Observed by Tillage
t = -0.0030947, df = 9.4491, p-value = 0.9976								W = 12, p-value = 0.3939
alternative hypothesis: true location shift is not equal to 0								alternative hypothesis: true location shift is not equal to 0
Chao1: t-test								Chao1:
data: Chao1 by Tillage								data: Chao1 by Tillage
t = 0.82867, df = 9.9398, p-value = 0.4267								W = 15, p-value = 0.6991
alternative hypothesis: true location shift is not equal to 0								alternative hypothesis: true location shift is not equal to 0
Shannon: Mann-Whitney-Wilcoxon test Tillage effect								Shannon:
data: Shannon by Tillage								data: Shannon by Tillage
W = 11, p-value = 0.3095								W = 13, p-value = 0.4848
alternative hypothesis: true location shift is not equal to 0								alternative hypothesis: true location shift is not equal to 0
T-test and Kruskal-Wallis rank sum test Compartment effect:								Kruskal-Wallis rank sum test Compartment effect:
Observed OTUs: t-test								Observed OTUs:
data: Observed by Compartments								data: Observed by Compartments
t = 0.97476, df = 7.5943, p-value = 0.3597								Kruskal-Wallis chi-squared = 8.3077, df = 1, p-value = 0.003948
alternative hypothesis: true difference in means is not equal to 0
								Chao1:
Chao1: t-test								data: Chao1 by Compartments
data: Chao1 by Compartments								Kruskal-Wallis chi-squared = 8.3077, df = 1, p-value = 0.003948
t = 0.50924, df = 7.3632, p-value = 0.6255
alternative hypothesis: true difference in means is not equal to 0								Shannon:
								data: Shannon by Compartments
Shannon: Kruskal-Wallis rank sum test Comaprtment effect								Kruskal-Wallis chi-squared = 8.3077, df = 1, p-value = 0.003948
data: Shannon by Compartments
Kruskal-Wallis chi-squared = 0.41026, df = 1, p-value = 0.5218

## Sheet: WS-2
Beta Diversity: Soil samples (Rhizosphere and Bulk soil)										Beta Diversity: Plant samples (Shoot and Root)
Bray Curtis (BC) distance										Bray Curtis (BC) distance
Adonis										Adonis
Permutation: free										Permutation: free
Number of permutations: 999										Number of permutations: 999
	Df	Sums of Sqs	MeanSqs	F.Model	R2	Pr(>F)					Df	Sums of Sqs	MeanSqs	F.Model	R2	Pr(>F)
Tillage	1	0.10735	0.107348	1.50284	0.12218	0.179				Tillage	1	0.41084	0.41084	5.3783	0.17214	0.005	**
Compartments	1	0.14533	0.14533	2.03457	0.16541	0.058	.			Compartments	1	1.0755	1.0755	14.0794	0.45064	0.001	***
Tillage:Compartments	1	0.0545	0.054499	0.76297	0.06203	0.584				Tillage:Compartments	1	0.28918	0.28918	3.7856	0.12117	0.018	*
Residuals	8	0.57144	0.07143		0.65039					Residuals	8	0.61111	0.07639		0.25605
Total	11	0.87862			1					Total	11	2.38662			1
Signif. codes: 0 ‘***’ 0.001 ‘**’ 0.01 ‘*’ 0.05 ‘.’ 0.1 ‘ ’ 1										Signif. codes: 0 ‘***’ 0.001 ‘**’ 0.01 ‘*’ 0.05 ‘.’ 0.1 ‘ ’ 1
Weighted Unifrac (WU) distance										Weighted Unifrac (WU) distance
adonis										adonis
Permutation: free										Permutation: free
Number of permutations: 999										Number of permutations: 999
	Df	Sums of Sqs	MeanSqs	F.Model	R2	Pr(>F)					Df	Sums of Sqs	MeanSqs	F.Model	R2	Pr(>F)
Tillage	1	0.014274	0.0142739	3.625	0.20883	0.024	*			Tillage	1	0.046046	0.046046	10.7909	0.30167	0.001	***
Compartments	1	0.016324	0.0163236	4.1455	0.23882	0.012	*			Compartments	1	0.051125	0.051125	11.9813	0.33495	0.001	***
Tillage:Compartments	1	0.006253	0.0062532	1.588	0.09149	0.258				Tillage:Compartments	1	0.02133	0.02133	4.9987	0.13974	0.003	**
Residuals	8	0.031501	0.0039376		0.46087					Residuals	8	0.034137	0.004267		0.22365
Total	11	0.068352			1					Total	11	0.152638			1
Signif. codes: 0 ‘***’ 0.001 ‘**’ 0.01 ‘*’ 0.05 ‘.’ 0.1 ‘ ’ 1										Signif. codes: 0 ‘***’ 0.001 ‘**’ 0.01 ‘*’ 0.05 ‘.’ 0.1 ‘ ’ 1

## Sheet: WS-3
OTUs enriched_Bulk soil vs Rhizosphere_Bulk soil enriched_Conventional tillage (CT)
No. of OTUs enriched in Bulk soil: 0 (Zero)

## Sheet: WS-4
OTUs enriched_Bulk soil vs Rhizosphere_Rhizosphere enriched_Conventional tillage (CT)
No. of OTUs enriched in Rhizosphere: 0 (Zero)

## Sheet: WS-5
OTUs enriched_Shoot vs Root_Root enriched_Conventional tillage (CT)
No. of OTUs enriched in Root: 368
	baseMean	log2FoldChange	lfcSE	stat	pvalue	padj	Kingdom	Phylum	Class	Order	Family	Genus	Species
OTU355	24.054	4.176	1.65424	2.52443	0.0115888	0.0442057	k__Bacteria	p__Proteobacteria	c__Betaproteobacteria	o__Nitrosomonadales	f__Nitrosomonadaceae	g__	s__
OTU632	28.9769	3.9681	1.48053	2.68019	0.00735798	0.0301044	k__Bacteria	p__Proteobacteria	c__Betaproteobacteria	o__SC-I-84	f__	g__	s__
OTU836	21.178	4.26163	1.56596	2.72142	0.00650011	0.0274821	k__Bacteria	p__Proteobacteria	c__Betaproteobacteria	o__SC-I-84	f__	g__	s__
OTU803	41.5872	5.02262	1.3784	3.64381	0.000268629	0.00181712	k__Bacteria	p__Proteobacteria	c__Betaproteobacteria	o__SC-I-84	f__	g__	s__
OTU535	9.60984	4.54983	1.51443	3.00433	0.00266169	0.0130497	k__Bacteria	p__Proteobacteria	c__Betaproteobacteria	o__SC-I-84	f__	g__	s__
OTU1505	17.2011	4.91738	1.39516	3.5246	0.000424129	0.00272373	k__Bacteria	p__Proteobacteria	c__Betaproteobacteria	o__SC-I-84	f__	g__	s__
OTU666	24.4111	4.72255	1.56261	3.02223	0.0025092	0.0124397	k__Bacteria	p__Proteobacteria	c__Betaproteobacteria	o__SC-I-84	f__	g__	s__
OTU436	10.7722	8.49222	1.58938	5.3431	9.13685e-08	1.90497e-06	k__Bacteria	p__Proteobacteria	c__Betaproteobacteria	o__Ellin6067	f__	g__	s__
OTU1907	38.5462	4.64383	1.50416	3.08733	0.00201966	0.0103849	k__Bacteria	p__Proteobacteria	c__Betaproteobacteria	o__Ellin6067	f__	g__	s__
OTU1123	2.59555	7.56829	2.86874	2.63819	0.0083349	0.0332959	k__Bacteria	p__Proteobacteria	c__Betaproteobacteria	o__Methylophilales	f__Methylophilaceae	g__	s__
OTU635	5.19624	8.33926	1.61114	5.17598	2.26714e-07	4.42383e-06	k__Bacteria	p__Proteobacteria	c__Betaproteobacteria	o__Methylophilales	f__Methylophilaceae	g__	s__
OTU99	47.9374	9.473	1.3321	7.11132	1.14936e-12	1.02901e-10	k__Bacteria	p__Proteobacteria	c__Betaproteobacteria	o__Methylophilales	f__Methylophilaceae	g__Methylotenera	s__mobilis
OTU80	17.8751	9.10367	1.62828	5.59097	2.25799e-08	5.45502e-07	k__Bacteria	p__Proteobacteria	c__Betaproteobacteria	o__Methylophilales	f__Methylophilaceae	g__	s__
OTU255	32.728	10.1014	1.3057	7.73639	1.02278e-14	1.94583e-12	k__Bacteria	p__Proteobacteria	c__Betaproteobacteria	o__Methylophilales	f__Methylophilaceae	g__	s__
OTU349	8.2393	5.21523	1.97209	2.64453	0.00818056	0.0328518	k__Bacteria	p__Proteobacteria	c__Betaproteobacteria	o__Rhodocyclales	f__Rhodocyclaceae	g__Uliginosibacterium	s__
OTU250	9.19399	7.5858	1.43767	5.27644	1.31714e-07	2.63776e-06	k__Bacteria	p__Proteobacteria	c__Betaproteobacteria	o__Burkholderiales	f__Comamonadaceae	g__	s__
OTU269	29.6503	7.89797	1.13844	6.93756	3.98931e-12	2.63988e-10	k__Bacteria	p__Proteobacteria	c__Betaproteobacteria	o__Burkholderiales	f__Comamonadaceae	g__Methylibium	s__
OTU1080	19.2578	7.44199	1.10372	6.74263	1.55541e-11	9.10511e-10	k__Bacteria	p__Proteobacteria	c__Betaproteobacteria	o__Burkholderiales	f__Comamonadaceae	g__	s__
OTU397	48.6925	8.22952	1.27596	6.44967	1.12092e-10	4.8744e-09	k__Bacteria	p__Proteobacteria	c__Betaproteobacteria	o__Burkholderiales	f__Comamonadaceae	Unassigned	Unassigned
OTU2001	10.2087	6.84833	1.42204	4.81584	1.46581e-06	2.20887e-05	k__Bacteria	p__Proteobacteria	c__Betaproteobacteria	o__Burkholderiales	f__Comamonadaceae	g__	s__
OTU1428	4.84921	7.11715	1.57163	4.52852	5.93976e-06	7.72677e-05	k__Bacteria	p__Proteobacteria	c__Betaproteobacteria	o__Burkholderiales	f__Comamonadaceae	g__	s__
OTU859	10.5083	6.3882	1.51592	4.21406	2.50821e-05	0.000254499	k__Bacteria	p__Proteobacteria	c__Betaproteobacteria	o__Burkholderiales	f__Comamonadaceae	g__	s__
OTU1102	6.56892	7.34247	1.57483	4.66238	3.1258e-06	4.286e-05	k__Bacteria	p__Proteobacteria	c__Betaproteobacteria	o__Burkholderiales	f__Comamonadaceae	g__	s__
OTU440	20.1434	6.64123	1.7137	3.87538	0.000106457	0.000895183	k__Bacteria	p__Proteobacteria	c__Betaproteobacteria	o__Burkholderiales	f__Comamonadaceae	g__	s__
OTU278	48.7945	4.10025	1.56716	2.61636	0.00888723	0.0351334	k__Bacteria	p__Proteobacteria	c__Betaproteobacteria	o__Burkholderiales	f__Alcaligenaceae	g__	s__
OTU1613	4.37256	6.13384	2.20554	2.7811	0.00541749	0.0235583	k__Bacteria	p__Proteobacteria	c__Gammaproteobacteria	o__Enterobacteriales	f__Enterobacteriaceae	g__	s__
OTU154	34.4657	6.92624	2.4424	2.83583	0.00457068	0.0207041	k__Bacteria	p__Proteobacteria	c__Gammaproteobacteria	o__Enterobacteriales	f__Enterobacteriaceae	g__	s__
OTU15	304.822	4.53335	1.1087	4.08888	4.33457e-05	0.000420204	k__Bacteria	p__Proteobacteria	c__Gammaproteobacteria	o__Pseudomonadales	f__Pseudomonadaceae	Unassigned	Unassigned
OTU2065	8.87081	4.52084	1.53745	2.94047	0.00327714	0.0155044	k__Bacteria	p__Proteobacteria	c__Gammaproteobacteria	o__Pseudomonadales	f__Pseudomonadaceae	g__Pseudomonas	s__
OTU1293	2.30128	5.2992	1.92023	2.75967	0.00578594	0.0249467	k__Bacteria	p__Proteobacteria	c__Gammaproteobacteria	o__Alteromonadales	f__Alteromonadaceae	g__Cellvibrio	s__
OTU1250	2.12652	7.41848	2.68173	2.76631	0.00566948	0.0245141	k__Bacteria	p__Proteobacteria	c__Gammaproteobacteria	o__Xanthomonadales	f__Xanthomonadaceae	g__	s__
OTU319	23.9889	8.13726	1.9951	4.07863	4.53017e-05	0.000430932	k__Bacteria	p__Proteobacteria	c__Gammaproteobacteria	o__Xanthomonadales	f__Xanthomonadaceae	g__	s__
OTU458	14.7629	5.37162	1.40652	3.81908	0.000133949	0.00108442	k__Bacteria	p__Proteobacteria	c__Gammaproteobacteria	o__Xanthomonadales	f__Xanthomonadaceae	g__	s__
OTU727	4.3172	6.66992	1.82131	3.66215	0.000250105	0.00169937	k__Bacteria	p__Proteobacteria	c__Gammaproteobacteria	o__Xanthomonadales	f__Xanthomonadaceae	Unassigned	Unassigned
OTU2147	14.6976	8.23273	1.34855	6.10487	1.02886e-09	3.47984e-08	k__Bacteria	p__Proteobacteria	c__Gammaproteobacteria	o__Xanthomonadales	f__Xanthomonadaceae	g__	s__
OTU165	58.7885	5.80468	1.30238	4.45697	8.31265e-06	9.96209e-05	k__Bacteria	p__Proteobacteria	c__Gammaproteobacteria	o__Xanthomonadales	f__Xanthomonadaceae	g__	s__
OTU333	62.3437	7.47552	1.44563	5.17112	2.32691e-07	4.48297e-06	k__Bacteria	p__Proteobacteria	c__Gammaproteobacteria	o__Xanthomonadales	f__Xanthomonadaceae	g__	s__
OTU746	6.76054	6.25992	1.6547	3.78311	0.000154879	0.00119658	k__Bacteria	p__Proteobacteria	c__Gammaproteobacteria	o__Xanthomonadales	f__Xanthomonadaceae	g__Dokdonella	s__
OTU544	11.5482	5.14826	1.88656	2.72892	0.00635426	0.0270777	k__Bacteria	p__Proteobacteria	c__Gammaproteobacteria	o__Xanthomonadales	f__Xanthomonadaceae	g__Dokdonella	s__
OTU425	12.7018	9.6155	1.66826	5.76379	8.2248e-09	2.08636e-07	k__Bacteria	p__Proteobacteria	c__Gammaproteobacteria	o__Xanthomonadales	f__Xanthomonadaceae	g__Dokdonella	s__
OTU237	29.0634	5.61249	1.37437	4.08368	4.43279e-05	0.000424321	k__Bacteria	p__Proteobacteria	c__Gammaproteobacteria	o__Xanthomonadales	f__Xanthomonadaceae	g__Dokdonella	s__
OTU229	31.0854	10.2753	1.46955	6.99214	2.70716e-12	1.96204e-10	k__Bacteria	p__Proteobacteria	c__Gammaproteobacteria	o__Xanthomonadales	f__Xanthomonadaceae	g__Dokdonella	s__
OTU1685	8.96351	6.9659	1.44055	4.83559	1.32749e-06	2.02745e-05	k__Bacteria	p__Proteobacteria	c__Gammaproteobacteria	o__Xanthomonadales	f__Sinobacteraceae	g__	s__
OTU159	107.932	10.8368	1.35358	8.00603	1.18473e-15	2.57594e-13	k__Bacteria	p__Proteobacteria	c__Gammaproteobacteria	o__Xanthomonadales	f__Sinobacteraceae	g__	s__
OTU1991	15.8243	7.68441	1.40293	5.4774	4.31622e-08	9.66072e-07	k__Bacteria	p__Proteobacteria	c__Gammaproteobacteria	o__Xanthomonadales	f__Sinobacteraceae	g__	s__
OTU773	11.6862	7.78653	1.39735	5.57237	2.51297e-08	5.97617e-07	k__Bacteria	p__Proteobacteria	c__Gammaproteobacteria	o__Xanthomonadales	f__Sinobacteraceae	g__	s__
OTU204	21.517	5.18905	1.40447	3.69468	0.000220164	0.00155856	k__Bacteria	p__Proteobacteria	c__Gammaproteobacteria	o__Xanthomonadales	f__Sinobacteraceae	g__Steroidobacter	s__
OTU1104	1.44375	6.1579	2.29589	2.68214	0.00731539	0.0300183	k__Bacteria	p__Proteobacteria	c__Alphaproteobacteria	o__	f__	g__	s__
OTU500	35.8193	8.25598	1.31433	6.28153	3.35248e-10	1.27562e-08	k__Bacteria	p__Proteobacteria	c__Alphaproteobacteria	o__Caulobacterales	f__Caulobacteraceae	g__Phenylobacterium	s__
OTU133	20.6633	7.56767	1.516	4.99188	5.97957e-07	1.07069e-05	k__Bacteria	p__Proteobacteria	c__Alphaproteobacteria	o__Caulobacterales	f__Caulobacteraceae	g__Phenylobacterium	s__
OTU187	10.1324	8.32175	1.53008	5.43876	5.36534e-08	1.18348e-06	k__Bacteria	p__Proteobacteria	c__Alphaproteobacteria	o__Caulobacterales	f__Caulobacteraceae	g__	s__
OTU301	16.1895	8.44102	1.44246	5.85182	4.86228e-09	1.34553e-07	k__Bacteria	p__Proteobacteria	c__Alphaproteobacteria	o__Caulobacterales	f__Caulobacteraceae	g__	s__
OTU205	11.3703	8.03405	1.61985	4.95974	7.05862e-07	1.23485e-05	k__Bacteria	p__Proteobacteria	c__Alphaproteobacteria	o__Caulobacterales	f__Caulobacteraceae	g__Asticcacaulis	s__biprosthecium
OTU68	49.3426	6.19572	0.720557	8.59851	8.07585e-18	3.07286e-15	k__Bacteria	p__Proteobacteria	c__Alphaproteobacteria	o__Caulobacterales	f__Caulobacteraceae	g__Caulobacter	Unassigned
OTU651	4.31385	4.73542	1.7936	2.64018	0.00828612	0.0331881	k__Bacteria	p__Proteobacteria	c__Alphaproteobacteria	o__	f__	g__	s__
OTU634	6.79101	5.87358	1.6798	3.49659	0.000471238	0.00301355	k__Bacteria	p__Proteobacteria	c__Alphaproteobacteria	o__	f__	g__	s__
OTU946	21.6556	6.29664	1.44128	4.36877	1.24949e-05	0.000142987	k__Bacteria	p__Proteobacteria	c__Alphaproteobacteria	o__	f__	g__	s__
OTU105	76.9855	6.20079	1.14892	5.39706	6.77432e-08	1.43202e-06	k__Bacteria	p__Proteobacteria	c__Alphaproteobacteria	o__Ellin329	f__	g__	s__
OTU140	14.8576	7.36055	1.78239	4.12959	3.63411e-05	0.000356847	k__Bacteria	p__Proteobacteria	c__Alphaproteobacteria	o__Ellin329	f__	g__	s__
OTU835	3.83882	5.22435	1.77702	2.93995	0.00328264	0.0155044	k__Bacteria	p__Proteobacteria	c__Alphaproteobacteria	o__Rhodospirillales	f__Rhodospirillaceae	g__	s__
OTU186	20.5	5.28576	1.41192	3.74368	0.000181346	0.00137317	k__Bacteria	p__Proteobacteria	c__Alphaproteobacteria	o__Rhodospirillales	f__Rhodospirillaceae	g__	s__
OTU233	41.2929	6.93878	1.47225	4.71304	2.44053e-06	3.47149e-05	k__Bacteria	p__Proteobacteria	c__Alphaproteobacteria	o__Rhodospirillales	f__Rhodospirillaceae	g__	s__
OTU158	20.9481	4.91055	1.51077	3.25037	0.00115254	0.00649692	k__Bacteria	p__Proteobacteria	c__Alphaproteobacteria	o__Rhodospirillales	f__Rhodospirillaceae	g__	s__
OTU117	29.0118	10.5651	1.39393	7.57935	3.47291e-14	5.87307e-12	k__Bacteria	p__Proteobacteria	c__Alphaproteobacteria	o__Rhodospirillales	f__Rhodospirillaceae	g__	s__
OTU119	22.0221	9.91256	1.58403	6.25783	3.90377e-10	1.44916e-08	k__Bacteria	p__Proteobacteria	c__Alphaproteobacteria	o__Rhodospirillales	f__Rhodospirillaceae	g__	s__
OTU575	5.62577	6.36599	1.57957	4.0302	5.5729e-05	0.000520366	k__Bacteria	p__Proteobacteria	c__Alphaproteobacteria	o__Rhodospirillales	f__Rhodospirillaceae	g__	s__
OTU107	99.8442	3.3506	1.23321	2.71698	0.00658796	0.0276986	k__Bacteria	p__Proteobacteria	c__Alphaproteobacteria	o__Rhodospirillales	f__	g__	s__
OTU1929	13.0423	3.43434	0.900907	3.81209	0.000137795	0.00109542	k__Bacteria	p__Proteobacteria	c__Alphaproteobacteria	o__Rhizobiales	f__Hyphomicrobiaceae	g__Devosia	s__
OTU71	87.4987	7.23242	0.642865	11.2503	2.30843e-29	3.51343e-26	k__Bacteria	p__Proteobacteria	c__Alphaproteobacteria	o__Rhizobiales	f__Hyphomicrobiaceae	g__Devosia	s__
OTU102	44.5483	9.22531	1.42072	6.49343	8.39062e-11	3.75604e-09	k__Bacteria	p__Proteobacteria	c__Alphaproteobacteria	o__Rhizobiales	f__	g__	s__
OTU383	18.4212	4.8237	1.50276	3.20989	0.00132783	0.00734896	k__Bacteria	p__Proteobacteria	c__Alphaproteobacteria	o__Rhizobiales	f__	g__	s__
OTU676	3.51607	7.65847	2.03598	3.76156	0.000168859	0.00129147	k__Bacteria	p__Proteobacteria	c__Alphaproteobacteria	o__Rhizobiales	f__Hyphomicrobiaceae	g__Hyphomicrobium	s__
OTU338	26.4362	7.88674	1.34949	5.84425	5.08866e-09	1.38303e-07	k__Bacteria	p__Proteobacteria	c__Alphaproteobacteria	o__Rhizobiales	f__Hyphomicrobiaceae	g__Hyphomicrobium	s__
OTU23	254.378	5.67628	1.20922	4.69417	2.67689e-06	3.70384e-05	k__Bacteria	p__Proteobacteria	c__Alphaproteobacteria	o__Rhizobiales	f__Hyphomicrobiaceae	g__	s__
OTU172	18.2301	5.09159	1.46371	3.47855	0.000504127	0.00318374	k__Bacteria	p__Proteobacteria	c__Alphaproteobacteria	o__Rhizobiales	f__	g__	s__
OTU227	95.4777	5.47515	1.14964	4.76247	1.91235e-06	2.82438e-05	k__Bacteria	p__Proteobacteria	c__Alphaproteobacteria	o__Rhizobiales	f__Hyphomicrobiaceae	g__Rhodoplanes	s__
OTU35	222.297	4.34026	1.24271	3.49258	0.000478386	0.00304646	k__Bacteria	p__Proteobacteria	c__Alphaproteobacteria	o__Rhizobiales	f__Hyphomicrobiaceae	g__Rhodoplanes	s__
OTU1196	2.48921	5.34523	1.90668	2.80342	0.00505644	0.0221784	k__Bacteria	p__Proteobacteria	c__Alphaproteobacteria	o__Rhizobiales	f__Hyphomicrobiaceae	g__Rhodoplanes	s__
OTU1232	4.37009	5.75112	1.80654	3.1835	0.00145508	0.00786782	k__Bacteria	p__Proteobacteria	c__Alphaproteobacteria	o__Rhizobiales	f__Hyphomicrobiaceae	g__Rhodoplanes	s__
OTU240	28.553	5.53101	1.4825	3.73087	0.000190822	0.00140986	k__Bacteria	p__Proteobacteria	c__Alphaproteobacteria	o__Rhizobiales	f__Hyphomicrobiaceae	g__Rhodoplanes	s__
OTU162	11.4321	2.32715	0.829611	2.80511	0.00502992	0.0221258	k__Bacteria	p__Proteobacteria	c__Alphaproteobacteria	o__Rhizobiales	f__Bradyrhizobiaceae	g__	s__
OTU16	508.626	10.4511	1.13301	9.22422	2.85634e-20	2.17367e-17	k__Bacteria	p__Proteobacteria	c__Alphaproteobacteria	o__Rhizobiales	f__Bradyrhizobiaceae	g__	s__
OTU244	27.2509	2.72171	0.817088	3.33099	0.000865364	0.00513985	k__Bacteria	p__Proteobacteria	c__Alphaproteobacteria	o__Rhizobiales	f__	g__	s__
OTU142	58.4081	5.071	1.74985	2.89797	0.00375587	0.0172182	k__Bacteria	p__Proteobacteria	c__Alphaproteobacteria	o__Rhodobacterales	f__Rhodobacteraceae	g__	s__
OTU285	11.0979	4.03093	1.42386	2.83098	0.00464053	0.0208961	k__Bacteria	p__Proteobacteria	c__Alphaproteobacteria	o__Rhodobacterales	f__Rhodobacteraceae	g__Amaricoccus	s__
OTU277	7.89925	8.26387	1.72398	4.79348	1.63916e-06	2.44588e-05	k__Bacteria	p__Proteobacteria	c__Alphaproteobacteria	o__Rhodobacterales	f__Rhodobacteraceae	g__Rhodobacter	s__
OTU821	7.58551	5.30557	1.62926	3.25644	0.00112821	0.00641675	k__Bacteria	p__Proteobacteria	c__Alphaproteobacteria	o__Rhodobacterales	f__Hyphomonadaceae	g__	s__
OTU145	29.9162	10.4718	1.44982	7.22283	5.09163e-13	5.96113e-11	k__Bacteria	p__Proteobacteria	c__Alphaproteobacteria	o__Rhodobacterales	f__Hyphomonadaceae	g__	s__
OTU268	13.2494	5.80261	1.55679	3.72728	0.000193556	0.00142315	k__Bacteria	p__Proteobacteria	c__Alphaproteobacteria	o__Rhodobacterales	f__Hyphomonadaceae	g__	s__
OTU100	104.322	7.90681	1.10747	7.13952	9.36582e-13	9.50319e-11	k__Bacteria	p__Proteobacteria	c__Alphaproteobacteria	o__Rhizobiales	f__	g__	s__
OTU149	37.2703	9.20182	1.2908	7.12876	1.01278e-12	9.63404e-11	k__Bacteria	p__Proteobacteria	c__Alphaproteobacteria	o__Rhizobiales	f__Phyllobacteriaceae	g__	s__
OTU419	17.7478	5.21367	1.62781	3.20288	0.0013606	0.00744904	k__Bacteria	p__Proteobacteria	c__Alphaproteobacteria	o__Sphingomonadales	f__Sphingomonadaceae	g__Kaistobacter	s__
OTU571	35.0713	2.96083	1.1829	2.50304	0.0123133	0.0465032	k__Bacteria	p__Proteobacteria	c__Alphaproteobacteria	o__Sphingomonadales	f__Sphingomonadaceae	g__Kaistobacter	s__
OTU34	283.663	6.64516	1.05554	6.29552	3.06362e-10	1.21949e-08	k__Bacteria	p__Proteobacteria	c__Alphaproteobacteria	o__Sphingomonadales	f__Sphingomonadaceae	g__Kaistobacter	s__
OTU220	124.564	3.27259	0.502617	6.51109	7.46066e-11	3.44095e-09	k__Bacteria	p__Proteobacteria	c__Alphaproteobacteria	o__Sphingomonadales	f__Sphingomonadaceae	g__	s__
OTU628	5.36827	8.4476	2.50591	3.37107	0.00074876	0.00454029	k__Bacteria	p__Proteobacteria	c__Alphaproteobacteria	o__Sphingomonadales	f__	g__	s__
OTU58	22.0105	3.00364	1.12759	2.66376	0.0077272	0.0314503	k__Bacteria	p__Proteobacteria	c__Alphaproteobacteria	o__Sphingomonadales	f__Sphingomonadaceae	g__Sphingopyxis	s__alaskensis
OTU48	55.1941	8.83581	1.4901	5.92968	3.0352e-09	8.55476e-08	k__Bacteria	p__Proteobacteria	c__Alphaproteobacteria	o__Sphingomonadales	f__Erythrobacteraceae	g__	s__
OTU222	52.4945	6.76919	1.3706	4.93885	7.85866e-07	1.35456e-05	k__Bacteria	p__Proteobacteria	c__Alphaproteobacteria	o__Sphingomonadales	Unassigned	Unassigned	Unassigned
OTU1865	4.05002	4.34921	1.64041	2.65129	0.0080185	0.0324579	k__Bacteria	p__Proteobacteria	c__Deltaproteobacteria	o__Bdellovibrionales	f__Bdellovibrionaceae	g__Bdellovibrio	s__
OTU1900	4.13446	6.73874	1.80993	3.7232	0.000196716	0.00143788	k__Bacteria	p__Proteobacteria	c__Deltaproteobacteria	o__Myxococcales	f__Nannocystaceae	g__Nannocystis	s__
OTU1702	4.37276	6.01605	1.57007	3.83169	0.000127264	0.0010358	k__Bacteria	p__Proteobacteria	c__Deltaproteobacteria	o__Myxococcales	f__	g__	s__
OTU558	24.4667	4.58563	1.5317	2.99381	0.00275519	0.0133548	k__Bacteria	p__Proteobacteria	c__Deltaproteobacteria	o__Myxococcales	f__	g__	s__
OTU590	14.2205	8.06907	1.3392	6.02531	1.68783e-09	5.35184e-08	k__Bacteria	p__Proteobacteria	c__Deltaproteobacteria	o__Myxococcales	f__Haliangiaceae	g__	s__
OTU794	5.41368	7.88358	1.5805	4.98802	6.1002e-07	1.07959e-05	k__Bacteria	p__Proteobacteria	c__Deltaproteobacteria	o__Myxococcales	f__Haliangiaceae	g__	s__
OTU453	4.01394	7.51077	2.22411	3.37698	0.000732856	0.00447955	k__Bacteria	p__Proteobacteria	c__Deltaproteobacteria	o__Myxococcales	f__Haliangiaceae	g__	s__
OTU1338	2.71329	4.81832	1.78337	2.70181	0.00689634	0.0286782	k__Bacteria	p__Proteobacteria	c__Deltaproteobacteria	o__Myxococcales	f__Haliangiaceae	g__	s__
OTU1006	3.32523	7.48674	1.96329	3.81337	0.000137085	0.00109542	k__Bacteria	p__Proteobacteria	c__Deltaproteobacteria	o__Myxococcales	f__	g__	s__
OTU69	30.3684	11.317	1.62921	6.94627	3.75061e-12	2.59474e-10	k__Bacteria	p__Proteobacteria	c__Deltaproteobacteria	o__Myxococcales	f__	g__	s__
OTU41	79.4932	12.627	1.67594	7.53427	4.9107e-14	7.47408e-12	k__Bacteria	p__Proteobacteria	c__Deltaproteobacteria	o__Myxococcales	f__	g__	s__
OTU599	9.0166	6.66745	1.72409	3.86723	0.000110078	0.00092054	k__Bacteria	p__Proteobacteria	c__Deltaproteobacteria	o__Myxococcales	f__	g__	s__
OTU762	5.0604	5.2704	1.58312	3.32913	0.000871174	0.00513985	k__Bacteria	p__Proteobacteria	c__Deltaproteobacteria	o__Myxococcales	f__	g__	s__
OTU336	25.0258	9.15544	1.37933	6.63759	3.18861e-11	1.67347e-09	k__Bacteria	p__Proteobacteria	c__Deltaproteobacteria	o__Myxococcales	f__	g__	s__
OTU496	13.8936	5.78171	1.55504	3.71805	0.000200768	0.00145509	k__Bacteria	p__Proteobacteria	c__Deltaproteobacteria	o__Myxococcales	f__Polyangiaceae	g__	s__
OTU2149	5.20104	5.01564	1.85908	2.69792	0.00697745	0.0289365	k__Bacteria	p__Proteobacteria	c__Deltaproteobacteria	o__Myxococcales	f__	g__	s__
OTU1479	14.2696	5.92018	1.39692	4.23804	2.2548e-05	0.000233456	k__Bacteria	p__Proteobacteria	c__Deltaproteobacteria	o__Myxococcales	f__	g__	s__
OTU935	5.10653	7.4596	1.66916	4.46906	7.85643e-06	9.49007e-05	k__Bacteria	p__Proteobacteria	c__Deltaproteobacteria	o__Myxococcales	f__	g__	s__
OTU956	5.3463	4.33447	1.63747	2.64705	0.00811972	0.0326937	k__Bacteria	p__Proteobacteria	c__Deltaproteobacteria	o__Myxococcales	f__	g__	s__
OTU46	436.319	5.13872	1.18189	4.34789	1.37454e-05	0.000156124	k__Bacteria	p__Firmicutes	c__Bacilli	o__Bacillales	f__Bacillaceae	g__Bacillus	s__
OTU206	53.0869	5.04809	1.46837	3.43789	0.000586272	0.00368721	k__Bacteria	p__Firmicutes	c__Bacilli	o__Bacillales	f__Planococcaceae	g__Sporosarcina	s__
OTU19	382.514	9.20464	1.45956	6.30643	2.85554e-10	1.17463e-08	k__Bacteria	p__Firmicutes	c__Bacilli	o__Bacillales	f__Bacillaceae	g__Bacillus	s__flexus
OTU74	71.726	7.40172	1.22455	6.04442	1.49945e-09	4.85568e-08	k__Bacteria	p__Firmicutes	c__Bacilli	o__Bacillales	f__Bacillaceae	g__Bacillus	s__
OTU1405	5.31619	4.35582	1.66805	2.61133	0.00901916	0.0354707	k__Bacteria	p__Firmicutes	c__Bacilli	o__Bacillales	f__Bacillaceae	g__Bacillus	s__
OTU917	3.48077	6.33822	1.86926	3.39076	0.000696989	0.00427749	k__Bacteria	p__Chloroflexi	c__C0119	o__	f__	g__	s__
OTU371	12.1637	8.04316	1.33799	6.01137	1.83966e-09	5.7142e-08	k__Bacteria	p__Chloroflexi	c__Chloroflexi	o__[Roseiflexales]	f__[Kouleothrixaceae]	g__	s__
OTU193	47.3717	7.48591	1.28612	5.82052	5.86651e-09	1.53945e-07	k__Bacteria	p__Chloroflexi	c__Chloroflexi	o__[Roseiflexales]	f__[Kouleothrixaceae]	g__	s__
OTU737	16.8456	6.65561	1.53458	4.3371	1.44376e-05	0.000161573	k__Bacteria	p__Chloroflexi	c__Chloroflexi	o__[Roseiflexales]	f__[Kouleothrixaceae]	g__	s__
OTU807	11.3746	4.16681	1.62744	2.56034	0.0104569	0.0403944	k__Bacteria	p__Chloroflexi	c__S085	o__	f__	g__	s__
OTU322	18.0928	16.3007	5.94418	2.74229	0.00610119	0.0260843	k__Bacteria	p__Chloroflexi	c__Gitt-GS-136	o__	f__	g__	s__
OTU96	84.8382	5.86688	1.35222	4.33871	1.43322e-05	0.000161573	k__Bacteria	p__Chloroflexi	c__Ellin6529	o__	f__	g__	s__
OTU542	174.779	5.597	1.15677	4.83849	1.30828e-06	2.02745e-05	k__Bacteria	p__Chloroflexi	c__Ellin6529	o__	f__	g__	s__
OTU368	67.3579	6.10212	1.38203	4.41533	1.00857e-05	0.000118081	k__Bacteria	p__Chloroflexi	c__Ellin6529	o__	f__	g__	s__
OTU27	336.914	5.15593	0.914915	5.63542	1.74637e-08	4.35733e-07	k__Bacteria	p__Chloroflexi	c__Ellin6529	o__	f__	g__	s__
OTU2101	4.60399	7.29028	2.23717	3.2587	0.00111924	0.00641675	k__Bacteria	p__Chloroflexi	c__Anaerolineae	o__SBR1031	f__A4b	g__	s__
OTU1913	6.64536	7.08209	1.5037	4.70978	2.47987e-06	3.49478e-05	k__Bacteria	p__Chloroflexi	c__Anaerolineae	o__SBR1031	f__A4b	g__	s__
OTU698	2.90616	6.97587	1.79792	3.87998	0.000104467	0.000883323	k__Bacteria	p__Chloroflexi	c__Anaerolineae	o__SBR1031	f__A4b	g__	s__
OTU580	2.85825	5.50796	2.14867	2.56342	0.0103646	0.0401396	k__Bacteria	p__Chloroflexi	c__Anaerolineae	o__SBR1031	f__A4b	g__	s__
OTU491	2.39007	6.48276	2.2145	2.92741	0.00341794	0.0159574	k__Bacteria	p__Chloroflexi	c__Anaerolineae	o__SBR1031	f__oc28	g__	s__
OTU137	94.1518	5.2127	1.62661	3.20463	0.00135235	0.0074306	k__Bacteria	p__Acidobacteria	c__Solibacteres	o__Solibacterales	f__Solibacteraceae	g__Candidatus Solibacter	s__
OTU462	48.6343	4.82574	1.57706	3.05996	0.00221369	0.0111621	k__Bacteria	p__Acidobacteria	c__Solibacteres	o__Solibacterales	f__Solibacteraceae	g__Candidatus Solibacter	s__
OTU245	7.65978	5.79316	2.04365	2.83471	0.00458671	0.020715	k__Bacteria	p__Acidobacteria	c__Solibacteres	o__Solibacterales	f__	g__	s__
OTU1001	1.93274	5.64312	1.90227	2.96653	0.00301186	0.0143701	k__Bacteria	p__Acidobacteria	c__Solibacteres	o__Solibacterales	f__	g__	s__
OTU426	5.48973	4.98713	1.61283	3.09217	0.00198701	0.0102516	k__Bacteria	p__Acidobacteria	c__Solibacteres	o__Solibacterales	f__	g__	s__
OTU170	15.2465	5.99016	1.69582	3.5323	0.000411966	0.00265683	k__Bacteria	p__Acidobacteria	c__Solibacteres	o__Solibacterales	f__[Bryobacteraceae]	g__	s__
OTU481	3.9434	6.3528	1.93275	3.28693	0.00101288	0.00590651	k__Bacteria	p__Acidobacteria	c__Solibacteres	o__Solibacterales	Unassigned	Unassigned	Unassigned
OTU274	2.59884	7.12478	1.92777	3.69586	0.000219146	0.00155856	k__Bacteria	p__Armatimonadetes	c__[Fimbriimonadia]	o__[Fimbriimonadales]	f__[Fimbriimonadaceae]	g__Fimbriimonas	s__
OTU216	10.5476	8.56916	1.39767	6.13105	8.73004e-10	3.0198e-08	k__Bacteria	p__Armatimonadetes	c__[Fimbriimonadia]	o__[Fimbriimonadales]	f__[Fimbriimonadaceae]	g__Fimbriimonas	s__
OTU509	5.00338	7.88916	1.72007	4.58654	4.5065e-06	6.01658e-05	k__Bacteria	p__Bacteroidetes	c__Cytophagia	o__Cytophagales	f__Cytophagaceae	g__	s__
OTU703	4.1177	7.6371	1.69405	4.50818	6.53848e-06	8.29297e-05	k__Bacteria	p__Bacteroidetes	c__Cytophagia	o__Cytophagales	f__Cytophagaceae	g__	s__
OTU387	5.63623	7.54929	2.08847	3.61474	0.000300646	0.00202471	k__Bacteria	p__Bacteroidetes	c__Cytophagia	o__Cytophagales	f__Cytophagaceae	g__	s__
OTU325	6.40718	8.20104	1.95771	4.18909	2.80074e-05	0.000280442	k__Bacteria	p__Bacteroidetes	c__Cytophagia	o__Cytophagales	f__Cytophagaceae	g__	s__
OTU304	15.4539	7.51022	1.61743	4.64332	3.42856e-06	4.65917e-05	k__Bacteria	p__Bacteroidetes	c__Cytophagia	o__Cytophagales	f__Cytophagaceae	g__	s__
OTU595	3.2425	6.34452	2.04365	3.1045	0.00190601	0.00992133	k__Bacteria	p__Bacteroidetes	c__Cytophagia	o__Cytophagales	f__Cytophagaceae	g__	s__
OTU282	6.29636	7.40278	2.2887	3.2345	0.00121857	0.00681859	k__Bacteria	p__Bacteroidetes	c__Cytophagia	o__Cytophagales	f__Cytophagaceae	g__	s__
OTU327	33.2516	6.16135	1.5764	3.90848	9.28773e-05	0.000803178	k__Bacteria	p__Bacteroidetes	c__Cytophagia	o__Cytophagales	f__Cytophagaceae	g__	s__
OTU259	7.56746	3.3664	1.07965	3.11804	0.00182059	0.00962133	k__Bacteria	p__Bacteroidetes	c__Cytophagia	o__Cytophagales	f__Cytophagaceae	g__Dyadobacter	s__
OTU484	5.46546	5.17522	1.68248	3.07594	0.00209841	0.0106459	k__Bacteria	p__Bacteroidetes	c__Sphingobacteriia	o__Sphingobacteriales	f__	g__	s__
OTU1005	1.9111	5.43246	1.84826	2.93922	0.00329036	0.0155044	k__Bacteria	p__Bacteroidetes	c__Sphingobacteriia	o__Sphingobacteriales	f__	g__	s__
OTU1122	3.38035	5.94333	1.54164	3.85521	0.000115629	0.000956455	k__Bacteria	p__Bacteroidetes	c__Sphingobacteriia	o__Sphingobacteriales	f__	g__	s__
OTU1171	3.63808	5.51884	1.73595	3.17915	0.00147708	0.00794387	k__Bacteria	p__Bacteroidetes	c__Sphingobacteriia	o__Sphingobacteriales	f__	g__	s__
OTU688	2.03769	7.04184	2.58118	2.72815	0.00636912	0.0270777	k__Bacteria	p__Bacteroidetes	c__Flavobacteriia	o__Flavobacteriales	f__Cryomorphaceae	g__Fluviicola	s__
OTU110	48.3114	4.23027	1.50517	2.8105	0.00494641	0.0218442	k__Bacteria	p__Bacteroidetes	c__Flavobacteriia	o__Flavobacteriales	f__Flavobacteriaceae	g__Flavobacterium	s__
OTU401	19.4775	6.53928	1.68214	3.88748	0.000101292	0.000861266	k__Bacteria	p__Bacteroidetes	c__Flavobacteriia	o__Flavobacteriales	f__Flavobacteriaceae	g__Flavobacterium	s__
OTU738	7.81428	7.93414	1.42929	5.55109	2.83895e-08	6.54678e-07	k__Bacteria	p__Bacteroidetes	c__Flavobacteriia	o__Flavobacteriales	f__Flavobacteriaceae	g__Flavobacterium	s__
OTU342	13.0575	7.71959	1.56352	4.93731	7.92091e-07	1.35456e-05	k__Bacteria	p__Bacteroidetes	c__Sphingobacteriia	o__Sphingobacteriales	f__Sphingobacteriaceae	g__	s__
OTU415	4.90472	6.75239	2.00291	3.37129	0.000748184	0.00454029	k__Bacteria	p__Bacteroidetes	c__Sphingobacteriia	o__Sphingobacteriales	f__Sphingobacteriaceae	g__	s__
OTU271	7.02901	6.58546	2.11284	3.11688	0.00182779	0.00962594	k__Bacteria	p__Bacteroidetes	c__Sphingobacteriia	o__Sphingobacteriales	f__Sphingobacteriaceae	g__	s__
OTU194	9.60821	8.93576	1.98884	4.49294	7.02458e-06	8.6922e-05	k__Bacteria	p__Bacteroidetes	c__Sphingobacteriia	o__Sphingobacteriales	f__Sphingobacteriaceae	g__	s__
OTU710	6.62067	6.07107	1.98414	3.0598	0.00221482	0.0111621	k__Bacteria	p__Bacteroidetes	c__Sphingobacteriia	o__Sphingobacteriales	f__Sphingobacteriaceae	g__	s__
OTU587	3.9009	5.86086	1.59495	3.67465	0.000238177	0.0016403	k__Bacteria	p__Bacteroidetes	c__Sphingobacteriia	o__Sphingobacteriales	f__Sphingobacteriaceae	g__	s__
OTU249	13.4476	6.48895	1.38006	4.70194	2.57706e-06	3.59843e-05	k__Bacteria	p__Bacteroidetes	c__Sphingobacteriia	o__Sphingobacteriales	f__Sphingobacteriaceae	g__	s__
OTU386	4.47015	5.8108	2.05368	2.82946	0.00466262	0.0209336	k__Bacteria	p__Bacteroidetes	c__[Saprospirae]	o__[Saprospirales]	f__Chitinophagaceae	g__	s__
OTU280	10.8921	7.77877	1.43378	5.42537	5.78359e-08	1.23981e-06	k__Bacteria	p__Bacteroidetes	c__[Saprospirae]	o__[Saprospirales]	f__Chitinophagaceae	g__	s__
OTU1618	3.44221	6.20019	1.93383	3.20618	0.00134511	0.0074176	k__Bacteria	p__Bacteroidetes	c__[Saprospirae]	o__[Saprospirales]	f__Chitinophagaceae	g__	s__
OTU118	21.8376	5.35467	1.84466	2.9028	0.00369843	0.0170576	k__Bacteria	p__Bacteroidetes	c__[Saprospirae]	o__[Saprospirales]	f__Chitinophagaceae	g__	s__
OTU380	8.43842	4.33722	1.69029	2.56596	0.0102892	0.0399494	k__Bacteria	p__Bacteroidetes	c__[Saprospirae]	o__[Saprospirales]	f__Chitinophagaceae	g__	s__
OTU241	20.832	4.45698	1.58559	2.81093	0.00493978	0.0218442	k__Bacteria	p__Bacteroidetes	c__[Saprospirae]	o__[Saprospirales]	f__Chitinophagaceae	g__	s__
OTU272	7.6092	5.91559	1.72324	3.43284	0.000597299	0.00374111	k__Bacteria	p__Bacteroidetes	c__[Saprospirae]	o__[Saprospirales]	f__Chitinophagaceae	g__	s__
OTU341	3.37478	6.94554	2.31392	3.00164	0.00268531	0.0130966	k__Bacteria	p__Bacteroidetes	c__[Saprospirae]	o__[Saprospirales]	f__Chitinophagaceae	g__	s__
OTU201	22.4648	4.22068	1.55554	2.71332	0.00666124	0.0277765	k__Bacteria	p__Bacteroidetes	c__[Saprospirae]	o__[Saprospirales]	f__Chitinophagaceae	g__	s__
OTU232	16.4845	5.26832	1.87473	2.81017	0.00495155	0.0218442	k__Bacteria	p__Bacteroidetes	c__[Saprospirae]	o__[Saprospirales]	f__Chitinophagaceae	g__	s__
OTU124	27.9648	9.48569	1.35339	7.00885	2.40292e-12	1.82862e-10	k__Bacteria	p__Bacteroidetes	c__[Saprospirae]	o__[Saprospirales]	f__Chitinophagaceae	g__	s__
OTU1215	4.10051	6.18087	1.54559	3.99904	6.35991e-05	0.00057973	k__Bacteria	p__Bacteroidetes	c__[Saprospirae]	o__[Saprospirales]	f__Chitinophagaceae	g__	s__
OTU886	7.37461	7.03211	1.63719	4.29522	1.74521e-05	0.00019034	k__Bacteria	p__Bacteroidetes	c__[Saprospirae]	o__[Saprospirales]	f__Chitinophagaceae	g__	s__
OTU164	17.0493	9.63644	1.5479	6.2255	4.80014e-10	1.69903e-08	k__Bacteria	p__Bacteroidetes	c__[Saprospirae]	o__[Saprospirales]	f__Chitinophagaceae	g__	s__
OTU966	5.41498	6.34397	1.66919	3.80062	0.000144333	0.00113179	k__Bacteria	p__Bacteroidetes	c__[Saprospirae]	o__[Saprospirales]	f__Chitinophagaceae	g__Sediminibacterium	s__
OTU1070	9.05293	6.10816	1.42808	4.2772	1.89262e-05	0.000202856	k__Bacteria	p__Bacteroidetes	c__[Saprospirae]	o__[Saprospirales]	f__Chitinophagaceae	g__	s__
OTU625	7.83914	6.45418	1.62343	3.97566	7.01855e-05	0.000628932	k__Bacteria	p__Bacteroidetes	c__[Saprospirae]	o__[Saprospirales]	f__Chitinophagaceae	g__	s__
OTU253	17.8167	9.62657	1.42005	6.77902	1.20995e-11	7.36619e-10	k__Bacteria	p__Bacteroidetes	c__[Saprospirae]	o__[Saprospirales]	f__Chitinophagaceae	g__	s__
OTU469	9.62759	7.00306	1.44777	4.83714	1.31719e-06	2.02745e-05	k__Bacteria	p__Bacteroidetes	c__[Saprospirae]	o__[Saprospirales]	f__Chitinophagaceae	g__	s__
OTU135	52.9882	7.12843	1.33765	5.32907	9.8718e-08	2.03039e-06	k__Bacteria	p__Bacteroidetes	c__[Saprospirae]	o__[Saprospirales]	f__Chitinophagaceae	g__	s__
OTU357	7.33623	4.91029	1.59302	3.08238	0.00205349	0.010488	k__Bacteria	p__Bacteroidetes	c__[Saprospirae]	o__[Saprospirales]	f__Chitinophagaceae	g__	s__
OTU474	4.50337	7.73042	1.81387	4.26184	2.02753e-05	0.000214299	k__Bacteria	p__Bacteroidetes	c__[Saprospirae]	o__[Saprospirales]	f__Chitinophagaceae	g__	s__
OTU2055	4.00047	6.77616	1.42338	4.76063	1.92993e-06	2.82438e-05	k__Bacteria	p__Bacteroidetes	c__[Saprospirae]	o__[Saprospirales]	f__Chitinophagaceae	g__	s__
OTU1124	1.8848	6.85213	1.91298	3.58191	0.000341089	0.00227692	k__Bacteria	p__Bacteroidetes	c__[Saprospirae]	o__[Saprospirales]	f__Chitinophagaceae	g__	s__
OTU125	19.0254	9.44214	1.38018	6.84122	7.85207e-12	4.97952e-10	k__Bacteria	p__Bacteroidetes	c__[Saprospirae]	o__[Saprospirales]	f__Chitinophagaceae	g__	s__
OTU2128	7.4947	8.91557	3.23696	2.7543	0.00588172	0.0252881	k__Bacteria	p__Bacteroidetes	c__[Saprospirae]	o__[Saprospirales]	f__Chitinophagaceae	g__	s__
OTU182	19.0874	9.58676	1.35261	7.08762	1.36435e-12	1.15363e-10	k__Bacteria	p__Bacteroidetes	c__[Saprospirae]	o__[Saprospirales]	f__Chitinophagaceae	g__	s__
OTU329	14.1137	5.87768	1.46305	4.01741	5.88415e-05	0.000542769	k__Bacteria	p__Bacteroidetes	c__[Saprospirae]	o__[Saprospirales]	f__Chitinophagaceae	g__	s__
OTU450	4.38137	7.46332	1.4861	5.02208	5.11156e-07	9.37324e-06	k__Bacteria	p__Bacteroidetes	c__[Saprospirae]	o__[Saprospirales]	f__Chitinophagaceae	g__	s__
OTU822	3.76755	7.42331	1.74324	4.25835	2.05941e-05	0.000216167	k__Bacteria	p__TM7	c__TM7-1	o__	f__	g__	s__
OTU363	4.46927	7.93407	1.74029	4.55904	5.1387e-06	6.74233e-05	k__Bacteria	p__TM7	c__TM7-1	o__	f__	g__	s__
OTU588	4.81607	6.04513	1.8546	3.25954	0.00111594	0.00641675	k__Bacteria	p__TM7	c__TM7-1	o__	f__	g__	s__
OTU297	6.18091	8.13511	1.81894	4.47245	7.73281e-06	9.41547e-05	k__Bacteria	p__TM7	c__TM7-1	o__	f__	g__	s__
OTU171	20.1828	5.34069	1.50001	3.56044	0.000370233	0.00243937	k__Bacteria	p__TM7	c__TM7-1	o__	f__	g__	s__
OTU695	3.79781	8.07446	2.15795	3.74173	0.000182757	0.00137701	k__Bacteria	p__TM7	c__TM7-1	o__	f__	g__	s__
OTU163	14.6404	4.31337	1.62477	2.65476	0.00793642	0.0322113	k__Bacteria	p__TM7	c__TM7-3	o__I025	f__	g__	s__
OTU372	3.74164	6.68122	1.78711	3.73856	0.000185077	0.00138082	k__Bacteria	p__TM7	c__TM7-3	o__	f__	g__	s__
OTU320	3.40794	6.04308	1.9487	3.10107	0.0019282	0.00998203	k__Bacteria	p__TM7	c__TM7-3	o__EW055	f__	g__	s__
OTU551	6.51729	7.73394	1.58116	4.89131	1.00167e-06	1.65712e-05	k__Bacteria	p__TM7	c__SC3	o__	f__	g__	s__
OTU586	2.9635	6.69958	1.96252	3.41377	0.000640713	0.00398027	k__Bacteria	p__OD1	c__	o__	f__	g__	s__
OTU432	16.2873	8.0701	1.4494	5.56789	2.57845e-08	6.03754e-07	k__Bacteria	p__Verrucomicrobia	c__Opitutae	o__Opitutales	f__Opitutaceae	g__Opitutus	s__
OTU829	3.77647	7.37388	1.65695	4.45028	8.57596e-06	0.000101974	k__Bacteria	p__Verrucomicrobia	c__Opitutae	o__Opitutales	f__Opitutaceae	g__Opitutus	s__
OTU760	3.69459	8.03022	2.16808	3.70383	0.000212369	0.00152465	k__Bacteria	p__Verrucomicrobia	c__Opitutae	o__Opitutales	f__Opitutaceae	g__	s__
OTU238	14.7661	6.40508	1.31556	4.86871	1.12332e-06	1.83838e-05	k__Bacteria	p__Verrucomicrobia	c__Opitutae	o__Opitutales	f__Opitutaceae	g__	s__
OTU141	12.7468	8.97375	1.37062	6.54722	5.86161e-11	2.78793e-09	k__Bacteria	p__Verrucomicrobia	c__Opitutae	o__Opitutales	f__Opitutaceae	g__	s__
OTU495	17.4805	6.59755	1.50957	4.37048	1.23975e-05	0.000142947	k__Bacteria	p__Verrucomicrobia	c__Verrucomicrobiae	o__Verrucomicrobiales	f__Verrucomicrobiaceae	g__	s__
OTU659	10.2731	6.28773	1.43541	4.38043	1.18446e-05	0.000137614	k__Bacteria	p__Verrucomicrobia	c__Verrucomicrobiae	o__Verrucomicrobiales	f__Verrucomicrobiaceae	g__	s__
OTU300	20.2939	4.29292	1.57808	2.72034	0.00652148	0.027495	k__Bacteria	p__Verrucomicrobia	c__Verrucomicrobiae	o__Verrucomicrobiales	f__Verrucomicrobiaceae	g__	s__
OTU492	4.18787	5.47624	1.5466	3.54082	0.00039889	0.0025912	k__Bacteria	p__Verrucomicrobia	c__Verrucomicrobiae	o__Verrucomicrobiales	f__Verrucomicrobiaceae	g__Prosthecobacter	s__
OTU1993	7.08191	6.98818	1.82162	3.83624	0.000124932	0.00102229	k__Bacteria	p__Verrucomicrobia	c__Verrucomicrobiae	o__Verrucomicrobiales	f__Verrucomicrobiaceae	g__	s__
OTU682	3.00209	5.28245	2.01711	2.61882	0.00882333	0.0349716	k__Bacteria	p__Verrucomicrobia	c__Verrucomicrobiae	o__Verrucomicrobiales	f__Verrucomicrobiaceae	g__	s__
OTU1140	26.1628	3.63031	0.971672	3.73615	0.000186861	0.00138733	k__Bacteria	p__Verrucomicrobia	c__Verrucomicrobiae	o__Verrucomicrobiales	f__Verrucomicrobiaceae	g__Luteolibacter	s__
OTU539	3.02205	6.45504	1.85182	3.48578	0.000490713	0.00311194	k__Bacteria	p__Verrucomicrobia	c__[Spartobacteria]	o__[Chthoniobacterales]	f__[Chthoniobacteraceae]	g__	s__
OTU996	6.24027	5.77204	1.85877	3.1053	0.00190085	0.00992133	k__Bacteria	p__Verrucomicrobia	c__[Spartobacteria]	o__[Chthoniobacterales]	f__[Chthoniobacteraceae]	g__	s__
OTU370	7.02015	8.45244	1.41407	5.97738	2.26755e-09	6.76709e-08	k__Bacteria	p__Verrucomicrobia	c__[Spartobacteria]	o__[Chthoniobacterales]	f__[Chthoniobacteraceae]	g__	s__
OTU1922	2.14101	6.79388	2.30611	2.94603	0.00321877	0.0153093	k__Bacteria	p__Verrucomicrobia	c__[Spartobacteria]	o__[Chthoniobacterales]	f__[Chthoniobacteraceae]	g__	s__
OTU692	2.14524	6.13931	2.27951	2.69326	0.00707578	0.0291852	k__Bacteria	p__Verrucomicrobia	c__[Spartobacteria]	o__[Chthoniobacterales]	f__[Chthoniobacteraceae]	g__Candidatus Xiphinematobacter	s__
OTU43	245.157	4.77165	1.46702	3.25261	0.00114349	0.00646987	k__Bacteria	p__Verrucomicrobia	c__[Spartobacteria]	o__[Chthoniobacterales]	f__[Chthoniobacteraceae]	g__Candidatus Xiphinematobacter	s__
OTU399	8.19266	6.18158	1.58273	3.90564	9.39765e-05	0.000808091	k__Bacteria	p__Verrucomicrobia	c__[Pedosphaerae]	o__[Pedosphaerales]	f__	g__	s__
OTU564	32.1768	4.87146	1.49106	3.26711	0.00108652	0.00631179	k__Bacteria	p__Verrucomicrobia	c__[Pedosphaerae]	o__[Pedosphaerales]	f__auto67_4W	g__	s__
OTU210	42.6544	3.8232	1.54289	2.47794	0.0132142	0.0494153	k__Bacteria	p__Verrucomicrobia	c__[Spartobacteria]	o__[Chthoniobacterales]	f__[Chthoniobacteraceae]	g__Chthoniobacter	s__
OTU741	12.4265	9.05406	1.51594	5.97258	2.33536e-09	6.83543e-08	k__Bacteria	p__Verrucomicrobia	c__[Spartobacteria]	o__[Chthoniobacterales]	f__[Chthoniobacteraceae]	g__	s__
OTU1439	8.11927	4.89506	1.90026	2.57599	0.00999536	0.0389078	k__Bacteria	p__Verrucomicrobia	c__[Spartobacteria]	o__[Chthoniobacterales]	f__[Chthoniobacteraceae]	g__	s__
OTU402	14.3922	4.06937	1.60586	2.53408	0.0112745	0.0431149	k__Bacteria	p__Verrucomicrobia	c__[Spartobacteria]	o__[Chthoniobacterales]	f__[Chthoniobacteraceae]	g__	s__
OTU1051	5.58175	5.55414	1.67287	3.32014	0.000899738	0.00526693	k__Bacteria	p__Verrucomicrobia	c__[Spartobacteria]	o__[Chthoniobacterales]	f__[Chthoniobacteraceae]	g__	s__
OTU166	69.9568	4.79046	1.72911	2.77048	0.00559733	0.0242711	k__Bacteria	p__Verrucomicrobia	c__[Spartobacteria]	o__[Chthoniobacterales]	f__[Chthoniobacteraceae]	g__DA101	s__
OTU264	69.6896	3.02814	1.13681	2.66372	0.00772825	0.0314503	k__Bacteria	p__Verrucomicrobia	c__[Spartobacteria]	o__[Chthoniobacterales]	f__[Chthoniobacteraceae]	g__DA101	s__
OTU40	410.41	4.44965	1.17566	3.7848	0.000153834	0.00119457	k__Bacteria	p__Verrucomicrobia	c__[Spartobacteria]	o__[Chthoniobacterales]	f__[Chthoniobacteraceae]	g__DA101	s__
OTU184	35.3323	5.43016	2.02463	2.68205	0.00731721	0.0300183	k__Bacteria	p__Planctomycetes	c__Phycisphaerae	o__WD2101	f__	g__	s__
OTU199	21.1892	4.33698	1.66807	2.6	0.00932244	0.036569	k__Bacteria	p__Planctomycetes	c__Phycisphaerae	o__WD2101	f__	g__	s__
OTU585	2.45006	6.74751	2.07158	3.25719	0.00112523	0.00641675	k__Bacteria	p__Planctomycetes	c__Phycisphaerae	o__WD2101	f__	g__	s__
OTU256	7.19446	5.42628	1.42803	3.79984	0.000144791	0.00113179	k__Bacteria	p__Planctomycetes	c__Phycisphaerae	o__WD2101	f__	g__	s__
OTU778	3.68962	6.08266	1.86377	3.26363	0.00109994	0.00636544	k__Bacteria	p__Planctomycetes	c__Phycisphaerae	o__WD2101	f__	g__	s__
OTU1095	3.62004	7.50046	2.35218	3.18873	0.00142898	0.00776755	k__Bacteria	p__Planctomycetes	c__Phycisphaerae	o__WD2101	f__	g__	s__
OTU618	3.29746	6.41065	1.73758	3.68941	0.000224777	0.00157786	k__Bacteria	p__Planctomycetes	c__Phycisphaerae	o__Phycisphaerales	f__	g__	s__
OTU1815	2.28814	5.24404	1.88371	2.78389	0.00537112	0.0234236	k__Bacteria	p__Planctomycetes	c__Planctomycetia	o__Planctomycetales	f__Planctomycetaceae	g__Planctomyces	s__
OTU1058	2.79335	5.41715	1.69544	3.19513	0.00139767	0.00762458	k__Bacteria	p__Planctomycetes	c__Planctomycetia	o__Pirellulales	f__Pirellulaceae	g__	s__
OTU1018	2.65154	6.82979	1.7728	3.85254	0.000116899	0.000961734	k__Bacteria	p__Planctomycetes	c__Planctomycetia	o__Pirellulales	f__Pirellulaceae	g__	s__
OTU1214	2.37498	6.89878	2.30551	2.9923	0.0027688	0.0133782	k__Bacteria	p__Planctomycetes	c__Planctomycetia	o__Pirellulales	f__Pirellulaceae	g__	s__
OTU677	2.79632	7.2118	1.8034	3.999	6.36103e-05	0.00057973	k__Bacteria	p__Planctomycetes	c__Planctomycetia	o__Pirellulales	f__Pirellulaceae	g__	s__
OTU273	11.4149	8.45415	1.953	4.3288	1.49922e-05	0.000166556	k__Bacteria	p__Planctomycetes	c__Planctomycetia	o__Pirellulales	f__Pirellulaceae	g__	s__
OTU1666	5.43717	6.79274	2.02735	3.35055	0.000806522	0.00483278	k__Bacteria	p__Planctomycetes	c__Planctomycetia	o__Pirellulales	f__Pirellulaceae	g__	s__
OTU111	34.2335	4.92935	1.48069	3.3291	0.000871275	0.00513985	k__Bacteria	p__Planctomycetes	c__Planctomycetia	o__Pirellulales	f__Pirellulaceae	g__	s__
OTU972	5.0278	5.84167	1.81041	3.22672	0.00125217	0.00698098	k__Bacteria	p__Planctomycetes	c__Planctomycetia	o__Pirellulales	f__Pirellulaceae	g__Pirellula	s__
OTU303	25.4051	4.78963	1.44239	3.32062	0.000898165	0.00526693	k__Bacteria	p__Planctomycetes	c__Planctomycetia	o__Pirellulales	f__Pirellulaceae	g__	s__
OTU840	2.36848	5.71231	1.98099	2.88357	0.003932	0.0179177	k__Bacteria	p__Planctomycetes	c__Planctomycetia	o__Pirellulales	f__Pirellulaceae	g__	s__
OTU498	29.0557	4.51643	1.20485	3.74855	0.000177862	0.00135353	k__Bacteria	p__Planctomycetes	c__Planctomycetia	o__Pirellulales	f__Pirellulaceae	g__A17	s__
OTU1166	3.87328	6.34323	2.11006	3.00618	0.00264549	0.0130305	k__Bacteria	p__Planctomycetes	c__Planctomycetia	o__Gemmatales	f__Gemmataceae	g__	s__
OTU1997	6.53372	4.44412	1.54058	2.8847	0.00391788	0.017907	k__Bacteria	p__Planctomycetes	c__Planctomycetia	o__Gemmatales	f__Gemmataceae	g__Gemmata	s__
OTU1360	8.88627	5.40176	1.47292	3.66738	0.000245049	0.00168002	k__Bacteria	p__Planctomycetes	c__Planctomycetia	o__Gemmatales	f__Gemmataceae	g__Gemmata	s__
OTU1840	4.57938	8.18034	1.45504	5.62208	1.88669e-08	4.63153e-07	k__Bacteria	p__Planctomycetes	c__Planctomycetia	o__Gemmatales	f__Gemmataceae	g__Gemmata	s__
OTU423	10.0111	4.13696	1.66006	2.49206	0.0127003	0.0478464	k__Bacteria	p__Planctomycetes	c__Planctomycetia	o__Gemmatales	f__Gemmataceae	g__	s__
OTU261	31.6838	4.9114	1.37623	3.56873	0.000358714	0.00238406	k__Bacteria	p__Gemmatimonadetes	c__Gemm-1	o__	f__	g__	s__
OTU1213	7.6071	6.59049	1.46437	4.50057	6.77704e-06	8.45463e-05	k__Bacteria	p__Gemmatimonadetes	c__Gemmatimonadetes	o__Gemmatimonadales	f__Gemmatimonadaceae	g__Gemmatimonas	s__
OTU211	57.1266	5.45279	1.62485	3.35588	0.000791129	0.00477817	k__Bacteria	p__Actinobacteria	c__Thermoleophilia	o__Gaiellales	f__	g__	s__
OTU173	148.833	4.82721	1.42048	3.39829	0.000678077	0.00419526	k__Bacteria	p__Actinobacteria	c__Thermoleophilia	o__Gaiellales	f__Gaiellaceae	g__	s__
OTU2000	30.4039	5.0104	1.60532	3.12112	0.00180165	0.00955438	k__Bacteria	p__Actinobacteria	c__Thermoleophilia	o__Gaiellales	f__Gaiellaceae	g__	s__
OTU148	113.841	5.40851	1.38019	3.91866	8.90413e-05	0.000774405	k__Bacteria	p__Actinobacteria	c__Thermoleophilia	o__Gaiellales	f__Gaiellaceae	g__	s__
OTU109	99.7512	5.24742	1.40327	3.73943	0.000184437	0.00138082	k__Bacteria	p__Actinobacteria	c__Thermoleophilia	o__Gaiellales	f__Gaiellaceae	g__	s__
OTU65	85.2523	4.76789	1.47215	3.23872	0.00120066	0.0067432	k__Bacteria	p__Actinobacteria	c__Thermoleophilia	o__Gaiellales	f__Gaiellaceae	g__	s__
OTU63	132.654	5.31161	1.37714	3.85698	0.000114795	0.000954742	k__Bacteria	p__Actinobacteria	c__Thermoleophilia	o__Gaiellales	f__Gaiellaceae	g__	s__
OTU52	91.5721	4.02962	1.53322	2.62822	0.00858336	0.0341093	k__Bacteria	p__Actinobacteria	c__Thermoleophilia	o__Gaiellales	f__Gaiellaceae	g__	s__
OTU315	78.2508	3.87112	1.49801	2.58417	0.00976133	0.0380942	k__Bacteria	p__Actinobacteria	c__Thermoleophilia	o__Solirubrobacterales	f__	g__	s__
OTU702	17.0374	4.71014	1.61252	2.92098	0.0034893	0.0161912	k__Bacteria	p__Actinobacteria	c__Thermoleophilia	o__Solirubrobacterales	f__	g__	s__
OTU442	27.2252	6.36151	1.61406	3.94132	8.10337e-05	0.000708812	k__Bacteria	p__Actinobacteria	c__Thermoleophilia	o__Solirubrobacterales	f__	g__	s__
OTU1135	12.6789	4.48193	1.51065	2.96688	0.00300835	0.0143701	k__Bacteria	p__Actinobacteria	c__Thermoleophilia	o__Solirubrobacterales	f__	g__	s__
OTU73	205.486	4.25131	1.24155	3.42419	0.000616641	0.00384643	k__Bacteria	p__Actinobacteria	c__Thermoleophilia	o__Solirubrobacterales	f__	g__	s__
OTU566	13.8267	4.05235	1.50315	2.6959	0.00701977	0.0290329	k__Bacteria	p__Actinobacteria	c__Thermoleophilia	o__Solirubrobacterales	f__Patulibacteraceae	g__	s__
OTU602	34.4733	4.9334	1.51516	3.25601	0.00112989	0.00641675	k__Bacteria	p__Actinobacteria	c__Thermoleophilia	o__Solirubrobacterales	f__Patulibacteraceae	g__	s__
OTU459	45.8177	4.34241	1.43488	3.02632	0.00247546	0.012353	k__Bacteria	p__Actinobacteria	c__Thermoleophilia	o__Solirubrobacterales	f__Solirubrobacteraceae	g__	s__
OTU817	10.8056	4.15515	1.49096	2.78689	0.00532159	0.0232743	k__Bacteria	p__Actinobacteria	c__Thermoleophilia	o__Solirubrobacterales	f__Solirubrobacteraceae	g__	s__
OTU1019	18.6499	4.36861	1.48705	2.93777	0.00330583	0.0155292	k__Bacteria	p__Actinobacteria	c__Thermoleophilia	o__Solirubrobacterales	f__Patulibacteraceae	g__	s__
OTU945	7.0942	6.85255	1.49152	4.59435	4.34102e-06	5.84694e-05	k__Bacteria	p__Actinobacteria	c__Thermoleophilia	o__Solirubrobacterales	f__	g__	s__
OTU1024	11.0266	7.47546	1.54614	4.83492	1.33198e-06	2.02745e-05	k__Bacteria	p__Actinobacteria	c__Thermoleophilia	o__Solirubrobacterales	f__	g__	s__
OTU106	71.8656	4.48308	1.1285	3.9726	7.10936e-05	0.000632775	k__Bacteria	p__Actinobacteria	c__Acidimicrobiia	o__Acidimicrobiales	f__EB1017	g__	s__
OTU136	20.8498	4.25329	1.48187	2.87021	0.00410196	0.0186364	k__Bacteria	p__Actinobacteria	c__Acidimicrobiia	o__Acidimicrobiales	f__EB1017	g__	s__
OTU404	28.7384	6.31939	1.47151	4.29451	1.75082e-05	0.00019034	k__Bacteria	p__Actinobacteria	c__Acidimicrobiia	o__Acidimicrobiales	f__EB1017	g__	s__
OTU292	23.7986	5.82292	1.52773	3.81149	0.000138132	0.00109542	k__Bacteria	p__Actinobacteria	c__Acidimicrobiia	o__Acidimicrobiales	f__EB1017	g__	s__
OTU968	32.2114	4.42114	1.52506	2.899	0.00374353	0.0172134	k__Bacteria	p__Actinobacteria	c__Acidimicrobiia	o__Acidimicrobiales	f__EB1017	g__	s__
OTU631	38.3275	4.66238	1.44588	3.2246	0.00126148	0.0070072	k__Bacteria	p__Actinobacteria	c__Acidimicrobiia	o__Acidimicrobiales	f__EB1017	g__	s__
OTU94	57.7728	7.21356	1.4379	5.01674	5.2555e-07	9.52247e-06	k__Bacteria	p__Actinobacteria	c__Acidimicrobiia	o__Acidimicrobiales	f__C111	g__	s__
OTU1742	5.15724	6.91404	1.54006	4.48947	7.14001e-06	8.76378e-05	k__Bacteria	p__Actinobacteria	c__Acidimicrobiia	o__Acidimicrobiales	f__C111	g__	s__
OTU1867	51.3138	4.82257	1.53967	3.13221	0.00173497	0.00923295	k__Bacteria	p__Actinobacteria	c__Acidimicrobiia	o__Acidimicrobiales	f__C111	g__	s__
OTU228	41.6987	5.56582	1.51878	3.66466	0.00024767	0.00169037	k__Bacteria	p__Actinobacteria	c__Acidimicrobiia	o__Acidimicrobiales	f__C111	g__	s__
OTU296	12.8214	8.30354	1.33035	6.24162	4.33074e-10	1.56938e-08	k__Bacteria	p__Actinobacteria	c__Acidimicrobiia	o__Acidimicrobiales	f__C111	g__	s__
OTU1281	6.68682	5.3974	1.75263	3.0796	0.00207279	0.0105511	k__Bacteria	p__Actinobacteria	c__Acidimicrobiia	o__Acidimicrobiales	f__C111	g__	s__
OTU317	34.8402	4.04063	1.48475	2.72141	0.00650036	0.0274821	k__Bacteria	p__Actinobacteria	c__Acidimicrobiia	o__Acidimicrobiales	f__C111	g__	s__
OTU198	26.3549	5.62748	1.09854	5.12266	3.01248e-07	5.73125e-06	k__Bacteria	p__Actinobacteria	c__Acidimicrobiia	o__Acidimicrobiales	f__	g__	s__
OTU451	9.40624	3.98719	1.58003	2.52348	0.0116199	0.0442139	k__Bacteria	p__Actinobacteria	c__Acidimicrobiia	o__Acidimicrobiales	f__	g__	s__
OTU276	28.3147	9.72997	1.33376	7.29517	2.98287e-13	3.78328e-11	k__Bacteria	p__Actinobacteria	c__Acidimicrobiia	o__Acidimicrobiales	f__	g__	s__
OTU374	50.3084	7.61022	1.46874	5.18148	2.20136e-07	4.35126e-06	k__Bacteria	p__Actinobacteria	c__Acidimicrobiia	o__Acidimicrobiales	f__Iamiaceae	g__Iamia	s__
OTU174	28.1776	8.39241	1.40636	5.96747	2.40958e-09	6.91958e-08	k__Bacteria	p__Actinobacteria	c__Acidimicrobiia	o__Acidimicrobiales	f__	g__	s__
OTU862	2.6376	5.26717	1.80196	2.92302	0.00346653	0.0161347	k__Bacteria	p__Actinobacteria	c__Acidimicrobiia	o__Acidimicrobiales	f__	g__	s__
OTU1151	3.57977	6.45428	1.65676	3.89572	9.79064e-05	0.000837155	k__Bacteria	p__Actinobacteria	c__Acidimicrobiia	o__Acidimicrobiales	f__	g__	s__
OTU639	13.2691	5.81949	1.40394	4.14511	3.39648e-05	0.000335679	k__Bacteria	Unassigned	Unassigned	Unassigned	Unassigned	Unassigned	Unassigned
OTU62	72.1708	4.65932	1.47122	3.16697	0.00154035	0.00825499	k__Bacteria	p__Actinobacteria	c__MB-A2-108	o__0319-7L14	f__	g__	s__
OTU55	168.725	4.25643	1.43171	2.97297	0.00294929	0.0142051	k__Bacteria	p__Actinobacteria	c__MB-A2-108	o__0319-7L14	f__	g__	s__
OTU837	6.83757	4.49156	1.65378	2.71593	0.00660899	0.0277104	k__Bacteria	p__Actinobacteria	c__Actinobacteria	o__Actinomycetales	f__Streptosporangiaceae	g__Nonomuraea	s__
OTU42	46.9079	11.5297	1.35593	8.5032	1.84437e-17	5.61425e-15	k__Bacteria	p__Actinobacteria	c__Actinobacteria	o__Actinomycetales	f__Thermomonosporaceae	Unassigned	Unassigned
OTU389	28.5631	10.0254	1.5019	6.6752	2.46904e-11	1.3421e-09	k__Bacteria	p__Actinobacteria	c__Actinobacteria	o__Actinomycetales	f__Micromonosporaceae	Unassigned	Unassigned
OTU536	9.12207	6.01425	1.42374	4.22426	2.39726e-05	0.000244875	k__Bacteria	p__Actinobacteria	c__Actinobacteria	o__Actinomycetales	f__Micromonosporaceae	g__Dactylosporangium	s__
OTU1109	2.07545	5.07549	1.93053	2.62906	0.00856203	0.0341093	k__Bacteria	p__Actinobacteria	c__Actinobacteria	o__Actinomycetales	f__Micromonosporaceae	g__Catellatospora	s__
OTU93	267.819	5.51875	1.08875	5.06888	4.00161e-07	7.42738e-06	k__Bacteria	p__Actinobacteria	c__Actinobacteria	o__Actinomycetales	f__Mycobacteriaceae	g__Mycobacterium	s__
OTU104	143.163	6.37083	1.33899	4.75795	1.95569e-06	2.83481e-05	k__Bacteria	p__Actinobacteria	c__Actinobacteria	o__Actinomycetales	f__Mycobacteriaceae	g__Mycobacterium	s__
OTU1174	51.8864	2.38073	0.669391	3.55657	0.000375734	0.00246495	k__Bacteria	p__Actinobacteria	c__Actinobacteria	o__Actinomycetales	f__Mycobacteriaceae	g__Mycobacterium	s__
OTU265	19.2546	9.08795	1.6726	5.43342	5.52831e-08	1.20201e-06	k__Bacteria	p__Actinobacteria	c__Actinobacteria	o__Actinomycetales	f__Pseudonocardiaceae	g__Amycolatopsis	s__
OTU723	19.9228	9.22177	1.46553	6.29245	3.12484e-10	1.21949e-08	k__Bacteria	p__Actinobacteria	c__Actinobacteria	o__Actinomycetales	f__Actinosynnemataceae	g__Lentzea	Unassigned
OTU61	50.4237	10.7713	1.43738	7.49369	6.69625e-14	9.26518e-12	k__Bacteria	p__Actinobacteria	c__Actinobacteria	o__Actinomycetales	f__Actinosynnemataceae	g__	s__
OTU718	11.0199	1.88903	0.688786	2.74254	0.00609653	0.0260843	k__Bacteria	p__Actinobacteria	c__Actinobacteria	o__Actinomycetales	f__Microbacteriaceae	g__	s__
OTU270	24.2339	5.65522	1.52592	3.70611	0.000210463	0.00151813	k__Bacteria	p__Actinobacteria	c__Actinobacteria	o__Actinomycetales	f__Micrococcaceae	g__Arthrobacter	s__
OTU409	32.1142	5.09326	1.37784	3.69657	0.000218532	0.00155856	k__Bacteria	p__Actinobacteria	c__Actinobacteria	o__Actinomycetales	f__Cellulomonadaceae	g__Cellulomonas	Unassigned
OTU949	105.828	7.12961	1.3413	5.31544	1.06401e-07	2.15924e-06	k__Bacteria	p__Actinobacteria	c__Actinobacteria	o__Actinomycetales	f__Intrasporangiaceae	g__	s__
OTU64	146.804	5.46817	0.664818	8.22506	1.95095e-16	4.94892e-14	k__Bacteria	p__Actinobacteria	c__Actinobacteria	o__Actinomycetales	f__Intrasporangiaceae	Unassigned	Unassigned
OTU1808	83.9731	8.19568	1.27872	6.40926	1.46228e-10	6.18219e-09	k__Bacteria	p__Actinobacteria	c__Actinobacteria	o__Actinomycetales	f__Intrasporangiaceae	g__Terracoccus	s__
OTU90	65.3533	3.75708	0.619682	6.06291	1.3368e-09	4.42306e-08	k__Bacteria	p__Actinobacteria	c__Actinobacteria	o__Actinomycetales	f__Kineosporiaceae	g__	s__
OTU607	7.52651	4.91695	1.5783	3.11535	0.00183728	0.00964257	k__Bacteria	p__Actinobacteria	c__Actinobacteria	o__Actinomycetales	f__	g__	s__
OTU959	8.94815	6.32586	1.88604	3.35404	0.000796407	0.00479103	k__Bacteria	p__Actinobacteria	c__Actinobacteria	o__Actinomycetales	f__	g__	s__
OTU157	48.4351	5.71937	1.40045	4.08394	4.42793e-05	0.000424321	k__Bacteria	p__Actinobacteria	c__Actinobacteria	o__Actinomycetales	f__Sporichthyaceae	g__	s__
OTU314	32.1954	5.51914	1.8601	2.96712	0.00300605	0.0143701	k__Bacteria	p__Actinobacteria	c__Actinobacteria	o__Actinomycetales	f__Frankiaceae	g__	s__
OTU653	8.86759	5.30698	1.95475	2.71491	0.0066294	0.0277196	k__Bacteria	p__Actinobacteria	c__Actinobacteria	o__Actinomycetales	f__	g__	s__
OTU393	48.5725	6.12755	1.43642	4.26584	1.9915e-05	0.000211962	k__Bacteria	p__Actinobacteria	c__Actinobacteria	o__Actinomycetales	f__	g__	s__
OTU50	203.35	12.0721	1.36743	8.82835	1.06229e-18	5.38936e-16	k__Bacteria	p__Actinobacteria	c__Actinobacteria	o__Actinomycetales	f__Streptomycetaceae	g__Streptomyces	s__
OTU188	36.9371	5.10027	1.41484	3.60483	0.00031236	0.00209432	k__Bacteria	p__Actinobacteria	c__Actinobacteria	o__Actinomycetales	f__Nocardioidaceae	g__	s__
OTU139	96.8576	9.4728	1.33919	7.07353	1.51046e-12	1.20996e-10	k__Bacteria	p__Actinobacteria	c__Actinobacteria	o__Actinomycetales	f__Nocardioidaceae	g__Kribbella	s__
OTU209	60.3686	5.87293	1.40447	4.18161	2.89449e-05	0.000287935	k__Bacteria	p__Actinobacteria	c__Actinobacteria	o__Actinomycetales	f__Propionibacteriaceae	g__	s__
OTU59	177.068	1.60052	0.434556	3.68311	0.000230406	0.00160861	k__Bacteria	p__Actinobacteria	c__Actinobacteria	o__Actinomycetales	f__Nocardioidaceae	g__Aeromicrobium	s__
OTU1218	34.6396	7.90498	1.31823	5.99664	2.01439e-09	6.13179e-08	k__Bacteria	p__Actinobacteria	c__Actinobacteria	o__Actinomycetales	f__Nocardioidaceae	g__	s__
OTU217	40.561	2.93419	0.950911	3.08566	0.00203103	0.0104082	k__Bacteria	p__Actinobacteria	c__Actinobacteria	o__Actinomycetales	f__Nocardioidaceae	g__	s__
OTU212	36.6462	6.75216	1.42091	4.75199	2.01422e-06	2.89211e-05	k__Bacteria	p__Actinobacteria	c__Actinobacteria	o__Actinomycetales	f__Nocardioidaceae	g__	s__
OTU445	9.02626	8.39636	1.44164	5.82416	5.74016e-09	1.53272e-07	k__Bacteria	p__Actinobacteria	c__Actinobacteria	o__Actinomycetales	f__Nocardioidaceae	g__Nocardioides	s__
OTU195	53.6998	5.80333	1.40609	4.12727	3.67094e-05	0.000358152	k__Bacteria	p__Actinobacteria	c__Actinobacteria	o__Actinomycetales	f__Nocardioidaceae	g__Nocardioides	s__
OTU354	10.4748	4.82561	1.60814	3.00073	0.00269333	0.0130966	k__Bacteria	p__Actinobacteria	c__Actinobacteria	o__Actinomycetales	f__Nocardioidaceae	g__Nocardioides	s__
OTU852	4.76095	7.21935	1.95689	3.6892	0.000224964	0.00157786	k__Bacteria	p__Actinobacteria	c__Actinobacteria	o__Actinomycetales	f__Nocardioidaceae	g__	s__
OTU89	37.3994	9.17793	1.39198	6.59342	4.29806e-11	2.11021e-09	k__Bacteria	p__Actinobacteria	c__Actinobacteria	o__Actinomycetales	f__Nocardioidaceae	g__	s__
OTU150	39.5203	8.24508	1.8631	4.42546	9.6237e-06	0.000113545	k__Bacteria	p__Actinobacteria	c__Actinobacteria	o__Actinomycetales	f__Nocardioidaceae	g__Nocardioides	s__
OTU403	29.3583	6.76412	1.67944	4.0276	5.63497e-05	0.000522953	k__Bacteria	p__Actinobacteria	c__Actinobacteria	o__Actinomycetales	f__Nocardioidaceae	g__Nocardioides	s__
OTU905	19.2236	4.06171	1.30859	3.10389	0.00190995	0.00992133	k__Bacteria	p__Actinobacteria	c__Actinobacteria	o__Actinomycetales	f__Nocardioidaceae	g__	s__
OTU435	29.6183	2.68689	0.731177	3.67474	0.000238087	0.0016403	k__Bacteria	p__Actinobacteria	c__Actinobacteria	o__Actinomycetales	f__Nocardioidaceae	g__	s__
OTU421	7.80252	7.1486	1.56603	4.56478	5.00016e-06	6.61761e-05	k__Bacteria	p__Acidobacteria	c__[Chloracidobacteria]	o__RB41	f__Ellin6075	g__	s__
OTU1644	10.0739	6.60648	1.75013	3.77485	0.000160101	0.00123068	k__Bacteria	p__Acidobacteria	c__[Chloracidobacteria]	o__RB41	f__Ellin6075	g__	s__
OTU91	83.8443	8.63936	1.30633	6.61348	3.75382e-11	1.90444e-09	k__Bacteria	p__Acidobacteria	c__[Chloracidobacteria]	o__RB41	f__Ellin6075	g__	s__
OTU81	39.6118	7.30004	1.32747	5.4992	3.8152e-08	8.66676e-07	k__Bacteria	p__Acidobacteria	c__[Chloracidobacteria]	o__RB41	f__Ellin6075	g__	s__
OTU553	35.751	6.19932	1.47832	4.1935	2.74683e-05	0.000276866	k__Bacteria	p__Acidobacteria	c__[Chloracidobacteria]	o__RB41	f__Ellin6075	g__	s__
OTU671	17.0562	4.91077	1.63487	3.00377	0.00266653	0.0130497	k__Bacteria	p__Acidobacteria	c__[Chloracidobacteria]	o__RB41	f__Ellin6075	g__	s__
OTU465	41.6605	4.33295	1.48785	2.91223	0.00358863	0.0166015	k__Bacteria	p__Acidobacteria	c__[Chloracidobacteria]	o__RB41	f__	g__	s__
OTU2100	2.24804	5.19893	2.00531	2.59259	0.00952575	0.0372704	k__Bacteria	p__Acidobacteria	c__[Chloracidobacteria]	o__11-24	f__	g__	s__
OTU512	8.02818	7.06978	1.74772	4.04514	5.22927e-05	0.000491293	k__Bacteria	p__Acidobacteria	Unassigned	Unassigned	Unassigned	Unassigned	Unassigned
OTU1819	12.2886	4.33537	1.74845	2.47955	0.0131547	0.0493139	k__Bacteria	p__Acidobacteria	c__iii1-8	o__DS-18	f__	g__	s__
OTU819	8.56234	6.64246	1.54361	4.3032	1.68351e-05	0.000185674	k__Bacteria	p__Acidobacteria	c__Sva0725	o__Sva0725	f__	g__	s__
OTU1743	3.22472	5.78204	2.05222	2.81746	0.00484057	0.0215419	k__Bacteria	p__Acidobacteria	c__Sva0725	o__Sva0725	f__	g__	s__
OTU1910	6.50876	5.64602	1.77383	3.18296	0.00145777	0.00786782	k__Bacteria	p__Acidobacteria	c__Sva0725	o__Sva0725	f__	g__	s__
OTU239	39.4867	5.04949	1.37174	3.6811	0.000232231	0.00161395	k__Bacteria	p__Acidobacteria	c__Acidobacteria-6	o__iii1-15	f__	g__	s__
OTU772	30.7137	7.42465	1.51325	4.90643	9.2748e-07	1.55124e-05	k__Bacteria	p__Acidobacteria	c__Acidobacteria-6	o__iii1-15	f__	g__	s__
OTU350	32.8857	5.20612	1.7769	2.92989	0.00339083	0.0158795	k__Bacteria	p__Acidobacteria	c__Acidobacteria-6	o__iii1-15	f__	g__	s__
OTU447	66.449	5.25237	1.38239	3.79947	0.000145006	0.00113179	k__Bacteria	p__Nitrospirae	c__Nitrospira	o__Nitrospirales	f__Nitrospiraceae	g__Nitrospira	s__
OTU115	33.8593	5.18445	2.02867	2.55559	0.0106008	0.0408468	k__Bacteria	p__Acidobacteria	c__Acidobacteriia	o__Acidobacteriales	f__Koribacteraceae	g__	s__
OTU422	12.5243	4.97347	1.76462	2.81843	0.00482587	0.0215395	k__Bacteria	p__Fibrobacteres	c__Fibrobacteria	o__258ds10	f__	g__	s__

## Sheet: WS-6
OTUs enriched_Shoot vs Root_Shoot enriched_Conventional tillage (CT)
No. of OTUs enriched in Shoot: 39
	baseMean	log2FoldChange	lfcSE	stat	pvalue	padj	Kingdom	Phylum	Class	Order	Family	Genus	Species
OTU88	122.098	-2.44227	0.68457	-3.5676	0.000360272	0.00238406	k__Bacteria	p__Proteobacteria	c__Betaproteobacteria	o__Burkholderiales	f__Oxalobacteraceae	g__	s__
OTU1100	17.527	-1.83444	0.737912	-2.48599	0.0129192	0.0485508	k__Bacteria	p__Proteobacteria	c__Betaproteobacteria	o__Burkholderiales	f__Comamonadaceae	Unassigned	Unassigned
OTU66	43.127	-1.8232	0.725517	-2.51297	0.011972	0.0453267	k__Bacteria	p__Proteobacteria	c__Betaproteobacteria	o__Burkholderiales	f__Comamonadaceae	g__	s__
OTU76	11.5758	-2.98831	1.17351	-2.54646	0.0108822	0.0418252	k__Bacteria	p__Proteobacteria	c__Betaproteobacteria	o__Burkholderiales	f__Alcaligenaceae	g__Pigmentiphaga	s__
OTU21	92.4395	-3.29856	0.865448	-3.81139	0.000138187	0.00109542	k__Bacteria	p__Proteobacteria	c__Alphaproteobacteria	o__Caulobacterales	f__Caulobacteraceae	g__	s__
OTU113	14.6077	-4.83917	1.22244	-3.95862	7.53851e-05	0.000667071	k__Bacteria	p__Proteobacteria	c__Alphaproteobacteria	o__Rhodospirillales	f__Acetobacteraceae	g__	s__
OTU527	8.97633	-3.07015	1.21783	-2.52101	0.011702	0.0444149	k__Bacteria	p__Proteobacteria	c__Alphaproteobacteria	o__Rhizobiales	f__Hyphomicrobiaceae	g__Devosia	s__
OTU1522	26.0589	-4.38534	0.906253	-4.83898	1.30508e-06	2.02745e-05	k__Bacteria	p__Proteobacteria	c__Alphaproteobacteria	o__Rhizobiales	f__Methylobacteriaceae	g__Methylobacterium	s__adhaesivum
OTU1184	36.8965	-6.7027	1.16189	-5.76881	7.98352e-09	2.05948e-07	k__Bacteria	p__Proteobacteria	c__Alphaproteobacteria	o__Rhizobiales	f__Aurantimonadaceae	g__	s__
OTU1425	12.4253	-2.53153	0.837203	-3.0238	0.00249623	0.0124159	k__Bacteria	p__Proteobacteria	c__Alphaproteobacteria	o__Rhizobiales	f__Aurantimonadaceae	g__	s__
OTU17	50.807	-3.87237	1.0924	-3.54482	0.000392876	0.00256634	k__Bacteria	p__Proteobacteria	c__Alphaproteobacteria	o__Rhizobiales	f__Aurantimonadaceae	g__	s__
OTU1615	49.5915	-4.88416	1.0055	-4.85745	1.18909e-06	1.92532e-05	k__Bacteria	p__Proteobacteria	c__Alphaproteobacteria	o__Sphingomonadales	f__Sphingomonadaceae	g__Sphingomonas	s__
OTU3	551.578	-5.02861	0.70156	-7.16775	7.62384e-13	8.2882e-11	k__Bacteria	p__Proteobacteria	c__Alphaproteobacteria	o__Sphingomonadales	f__Sphingomonadaceae	g__Sphingomonas	s__
OTU77	21.3167	-2.73993	0.900674	-3.04209	0.00234943	0.0118014	k__Bacteria	p__Proteobacteria	c__Alphaproteobacteria	o__Sphingomonadales	f__Sphingomonadaceae	g__Sphingomonas	s__wittichii
OTU57	45.4105	-2.1824	0.548969	-3.97544	7.02486e-05	0.000628932	k__Bacteria	p__Proteobacteria	c__Alphaproteobacteria	o__Sphingomonadales	f__Sphingomonadaceae	g__Novosphingobium	s__
OTU460	3.13376	-5.35471	2.05048	-2.61144	0.00901631	0.0354707	k__Bacteria	p__Proteobacteria	c__Deltaproteobacteria	o__Myxococcales	f__	g__	s__
OTU581	2.20468	-5.7834	2.27933	-2.53733	0.0111703	0.042824	k__Bacteria	p__Proteobacteria	c__Deltaproteobacteria	o__Myxococcales	f__Cystobacterineae	g__	s__
OTU143	8.65162	-5.71481	1.26383	-4.5218	6.1316e-06	7.90873e-05	k__Bacteria	p__Bacteroidetes	c__Cytophagia	o__Cytophagales	f__Cytophagaceae	g__Hymenobacter	s__
OTU114	41.846	-9.62204	1.43437	-6.7082	1.97046e-11	1.11076e-09	k__Bacteria	p__Bacteroidetes	c__Cytophagia	o__Cytophagales	f__Cytophagaceae	g__Hymenobacter	s__
OTU28	107.488	-2.98828	0.618065	-4.8349	1.3321e-06	2.02745e-05	k__Bacteria	p__Bacteroidetes	c__Cytophagia	o__Cytophagales	f__Cytophagaceae	g__Dyadobacter	s__
OTU83	22.2433	-6.39269	1.50761	-4.24027	2.2325e-05	0.00023273	k__Bacteria	p__Bacteroidetes	c__Flavobacteriia	o__Flavobacteriales	f__Flavobacteriaceae	g__Flavobacterium	s__
OTU54	27.1965	-6.47153	1.6416	-3.94221	8.07333e-05	0.000708812	k__Bacteria	p__Bacteroidetes	c__Flavobacteriia	o__Flavobacteriales	f__Flavobacteriaceae	g__Flavobacterium	s__
OTU151	11.1415	-5.04057	1.67519	-3.00895	0.00262155	0.0129545	k__Bacteria	p__Bacteroidetes	c__Flavobacteriia	o__Flavobacteriales	f__Flavobacteriaceae	g__Flavobacterium	s__
OTU321	9.96322	-4.79126	1.06035	-4.51855	6.22655e-06	7.96371e-05	k__Bacteria	p__Bacteroidetes	c__Flavobacteriia	o__Flavobacteriales	f__[Weeksellaceae]	g__Chryseobacterium	s__
OTU289	38.1448	-4.09505	1.10015	-3.72226	0.000197448	0.00143788	k__Bacteria	p__Bacteroidetes	c__Flavobacteriia	o__Flavobacteriales	f__[Weeksellaceae]	Unassigned	Unassigned
OTU13	171.475	-4.71476	1.16259	-4.05539	5.005e-05	0.000473143	k__Bacteria	p__Bacteroidetes	c__Flavobacteriia	o__Flavobacteriales	f__[Weeksellaceae]	g__Chryseobacterium	s__
OTU1336	3.53279	-6.69894	1.89234	-3.54003	0.000400086	0.0025912	k__Bacteria	p__Bacteroidetes	c__Sphingobacteriia	o__Sphingobacteriales	f__Sphingobacteriaceae	g__Pedobacter	s__
OTU9	140.566	-3.33307	0.779187	-4.27763	1.88895e-05	0.000202856	k__Bacteria	p__Bacteroidetes	c__Sphingobacteriia	o__Sphingobacteriales	f__Sphingobacteriaceae	g__Pedobacter	s__
OTU262	4.97648	-3.73407	1.32096	-2.82678	0.00470189	0.0210479	k__Bacteria	p__Bacteroidetes	c__Sphingobacteriia	o__Sphingobacteriales	f__Sphingobacteriaceae	g__Pedobacter	s__
OTU8	211.24	-3.48916	0.825517	-4.22664	2.37209e-05	0.00024394	k__Bacteria	p__Bacteroidetes	c__Sphingobacteriia	o__Sphingobacteriales	f__Sphingobacteriaceae	g__Pedobacter	s__
OTU1848	77.2811	-7.9841	2.39039	-3.34009	0.000837518	0.00499883	k__Bacteria	p__Bacteroidetes	c__Sphingobacteriia	o__Sphingobacteriales	f__Sphingobacteriaceae	g__Pedobacter	s__
OTU215	3.38164	-4.61581	1.74334	-2.64768	0.0081047	0.0326937	k__Bacteria	p__TM7	c__TM7-3	o__EW055	f__	g__	s__
OTU554	5.08584	-4.00535	1.32079	-3.03254	0.00242507	0.0121413	k__Bacteria	p__Verrucomicrobia	c__Verrucomicrobiae	o__Verrucomicrobiales	f__Verrucomicrobiaceae	g__Luteolibacter	s__
OTU735	2.91836	-5.24475	1.66074	-3.15808	0.0015881	0.00848103	k__Bacteria	p__Actinobacteria	c__Thermoleophilia	o__Solirubrobacterales	f__Patulibacteraceae	g__Patulibacter	s__
OTU7	462.745	-2.56073	0.56886	-4.50152	6.74703e-06	8.45463e-05	k__Bacteria	p__Actinobacteria	c__Actinobacteria	o__Actinomycetales	f__Nocardiaceae	g__Rhodococcus	s__fascians
OTU56	27.7441	-3.52506	1.03863	-3.39394	0.000688948	0.00424526	k__Bacteria	p__Actinobacteria	c__Actinobacteria	o__Actinomycetales	f__Nocardiaceae	g__Rhodococcus	s__
OTU36	132.359	-3.2314	0.63318	-5.10345	3.33513e-07	6.26675e-06	k__Bacteria	p__Actinobacteria	c__Actinobacteria	o__Actinomycetales	f__Microbacteriaceae	Unassigned	Unassigned
OTU87	44.2573	-3.47062	0.703957	-4.93015	8.21644e-07	1.38949e-05	k__Bacteria	p__Actinobacteria	c__Actinobacteria	o__Actinomycetales	f__Microbacteriaceae	Unassigned	Unassigned
OTU49	55.2069	-4.16172	1.04192	-3.99429	6.48892e-05	0.000587866	k__Bacteria	p__Actinobacteria	c__Actinobacteria	o__Actinomycetales	f__Sanguibacteraceae	g__Sanguibacter	s__

## Sheet: WS-7
OTUs enriched_Bulk soil vs Rhizosphere_Bulk soil enriched_Conservation tillage (ST)
No. of OTUs enriched in Bulk soil: 118
	baseMean	log2FoldChange	lfcSE	stat	pvalue	padj	Kingdom	Phylum	Class	Order	Family	Genus	Species
OTU936	27.6182	2.81252	0.987866	2.84707	0.00441235	0.0323476	k__Bacteria	p__Proteobacteria	c__Betaproteobacteria	o__MND1	f__	g__	s__
OTU1365	7.23365	4.34604	1.18228	3.67599	0.000236933	0.00822829	k__Bacteria	p__Proteobacteria	c__Betaproteobacteria	o__MND1	f__	g__	s__
OTU1722	8.86589	2.74117	0.945495	2.89919	0.00374125	0.0298702	k__Bacteria	p__Proteobacteria	c__Betaproteobacteria	o__MND1	f__	g__	s__
OTU803	41.5872	2.12345	0.573555	3.70227	0.00021368	0.00822829	k__Bacteria	p__Proteobacteria	c__Betaproteobacteria	o__SC-I-84	f__	g__	s__
OTU343	16.6413	2.11687	0.729962	2.89997	0.00373194	0.0298702	k__Bacteria	p__Proteobacteria	c__Betaproteobacteria	o__A21b	f__UD5	g__	s__
OTU384	27.7706	2.79174	0.690887	4.04081	5.32674e-05	0.0037384	k__Bacteria	p__Proteobacteria	c__Gammaproteobacteria	o__Xanthomonadales	f__Sinobacteraceae	g__	s__
OTU1685	8.96351	2.70147	0.886508	3.04732	0.00230892	0.0246807	k__Bacteria	p__Proteobacteria	c__Gammaproteobacteria	o__Xanthomonadales	f__Sinobacteraceae	g__	s__
OTU159	107.932	2.245	0.67336	3.33402	0.000855997	0.0168435	k__Bacteria	p__Proteobacteria	c__Gammaproteobacteria	o__Xanthomonadales	f__Sinobacteraceae	g__	s__
OTU204	21.517	2.02747	0.66391	3.05383	0.0022594	0.024567	k__Bacteria	p__Proteobacteria	c__Gammaproteobacteria	o__Xanthomonadales	f__Sinobacteraceae	g__Steroidobacter	s__
OTU606	13.1433	2.76403	0.978296	2.82535	0.00472284	0.0334499	k__Bacteria	p__Proteobacteria	c__Alphaproteobacteria	o__Rhodospirillales	f__Rhodospirillaceae	g__	s__
OTU107	99.8442	1.80934	0.614553	2.94416	0.00323835	0.0274726	k__Bacteria	p__Proteobacteria	c__Alphaproteobacteria	o__Rhodospirillales	f__	g__	s__
OTU71	87.4987	1.47257	0.403898	3.6459	0.00026646	0.00822829	k__Bacteria	p__Proteobacteria	c__Alphaproteobacteria	o__Rhizobiales	f__Hyphomicrobiaceae	g__Devosia	s__
OTU102	44.5483	2.73229	0.810034	3.37305	0.000743399	0.0159418	k__Bacteria	p__Proteobacteria	c__Alphaproteobacteria	o__Rhizobiales	f__	g__	s__
OTU306	6.56373	3.19907	1.16997	2.73431	0.00625111	0.0408965	k__Bacteria	p__Proteobacteria	c__Alphaproteobacteria	o__Rhizobiales	f__	g__	s__
OTU383	18.4212	2.88097	0.834605	3.45189	0.00055667	0.0130227	k__Bacteria	p__Proteobacteria	c__Alphaproteobacteria	o__Rhizobiales	f__	g__	s__
OTU178	44.1145	2.35455	0.627528	3.7521	0.000175358	0.00717348	k__Bacteria	p__Proteobacteria	c__Alphaproteobacteria	o__Rhizobiales	f__Hyphomicrobiaceae	g__Pedomicrobium	s__
OTU312	31.7933	2.07546	0.635419	3.26629	0.00108966	0.0168435	k__Bacteria	p__Proteobacteria	c__Alphaproteobacteria	o__Rhizobiales	f__Hyphomicrobiaceae	g__Pedomicrobium	s__
OTU23	254.378	1.85211	0.681528	2.71758	0.00657612	0.0420151	k__Bacteria	p__Proteobacteria	c__Alphaproteobacteria	o__Rhizobiales	f__Hyphomicrobiaceae	g__	s__
OTU227	95.4777	2.47035	0.575622	4.29161	1.77381e-05	0.00230444	k__Bacteria	p__Proteobacteria	c__Alphaproteobacteria	o__Rhizobiales	f__Hyphomicrobiaceae	g__Rhodoplanes	s__
OTU16	508.626	1.54255	0.570444	2.70412	0.00684858	0.0423705	k__Bacteria	p__Proteobacteria	c__Alphaproteobacteria	o__Rhizobiales	f__Bradyrhizobiaceae	g__	s__
OTU1456	13.8985	2.39812	0.842294	2.84713	0.00441159	0.0323476	k__Bacteria	p__Proteobacteria	c__Alphaproteobacteria	o__Rhizobiales	f__Hyphomicrobiaceae	Unassigned	Unassigned
OTU179	26.5611	2.23387	0.801154	2.78832	0.0052982	0.0361966	k__Bacteria	p__Proteobacteria	c__Alphaproteobacteria	o__Rhizobiales	f__Rhodobiaceae	g__Afifella	s__
OTU100	104.322	1.37684	0.518125	2.65735	0.00787581	0.0464132	k__Bacteria	p__Proteobacteria	c__Alphaproteobacteria	o__Rhizobiales	f__	g__	s__
OTU220	124.564	1.65516	0.426488	3.8809	0.000104069	0.00502133	k__Bacteria	p__Proteobacteria	c__Alphaproteobacteria	o__Sphingomonadales	f__Sphingomonadaceae	g__	s__
OTU590	14.2205	2.1087	0.697297	3.02411	0.00249365	0.0246807	k__Bacteria	p__Proteobacteria	c__Deltaproteobacteria	o__Myxococcales	f__Haliangiaceae	g__	s__
OTU339	35.7155	2.09528	0.701094	2.98859	0.00280272	0.0261992	k__Bacteria	p__Proteobacteria	c__Deltaproteobacteria	o__Syntrophobacterales	f__Syntrophobacteraceae	g__	s__
OTU1035	26.1031	2.14247	0.63926	3.35148	0.000803811	0.0167714	k__Bacteria	p__Proteobacteria	c__Deltaproteobacteria	o__Syntrophobacterales	f__Syntrophobacteraceae	g__	s__
OTU371	12.1637	2.08957	0.71392	2.9269	0.00342358	0.0287283	k__Bacteria	p__Chloroflexi	c__Chloroflexi	o__[Roseiflexales]	f__[Kouleothrixaceae]	g__	s__
OTU193	47.3717	2.2252	0.524976	4.23868	2.2484e-05	0.00247967	k__Bacteria	p__Chloroflexi	c__Chloroflexi	o__[Roseiflexales]	f__[Kouleothrixaceae]	g__	s__
OTU513	9.41587	3.4801	1.12949	3.08112	0.00206223	0.023073	k__Bacteria	p__Chloroflexi	c__S085	o__	f__	g__	s__
OTU620	14.0996	3.12893	0.954414	3.27838	0.00104406	0.0168435	k__Bacteria	p__Chloroflexi	c__TK17	o__mle1-48	f__	g__	s__
OTU407	33.3671	2.46266	0.899031	2.73924	0.00615811	0.0408965	k__Bacteria	p__Chloroflexi	c__S085	o__	f__	g__	s__
OTU2207	24.2172	3.43263	0.713481	4.8111	1.50105e-06	0.000386271	k__Bacteria	p__Chloroflexi	c__P2-11E	o__	f__	g__	s__
OTU127	65.0997	1.90309	0.678726	2.80391	0.0050487	0.0348172	k__Bacteria	p__Chloroflexi	c__Gitt-GS-136	o__	f__	g__	s__
OTU123	52.8238	1.75045	0.652254	2.68369	0.00728142	0.0439161	k__Bacteria	p__Chloroflexi	c__Ellin6529	o__	f__	g__	s__
OTU96	84.8382	1.52501	0.578989	2.63391	0.00844069	0.0475636	k__Bacteria	p__Chloroflexi	c__Ellin6529	o__	f__	g__	s__
OTU542	174.779	2.0525	0.587136	3.49578	0.000472682	0.0120608	k__Bacteria	p__Chloroflexi	c__Ellin6529	o__	f__	g__	s__
OTU27	336.914	1.65385	0.532461	3.10605	0.00189607	0.0223651	k__Bacteria	p__Chloroflexi	c__Ellin6529	o__	f__	g__	s__
OTU615	17.1062	2.70684	0.95369	2.83828	0.00453571	0.0327249	k__Bacteria	p__Chloroflexi	c__Anaerolineae	o__H39	f__	g__	s__
OTU79	49.3615	2.67986	0.688826	3.89048	0.000100048	0.00502133	k__Bacteria	p__Acidobacteria	c__Solibacteres	o__Solibacterales	f__	g__	s__
OTU1078	12.9109	4.51314	1.26853	3.55777	0.000374017	0.0103122	k__Bacteria	p__Armatimonadetes	c__[Fimbriimonadia]	o__[Fimbriimonadales]	f__[Fimbriimonadaceae]	Unassigned	Unassigned
OTU110	48.3114	2.17791	0.733269	2.97014	0.00297668	0.0267209	k__Bacteria	p__Bacteroidetes	c__Flavobacteriia	o__Flavobacteriales	f__Flavobacteriaceae	g__Flavobacterium	s__
OTU125	19.0254	2.09265	0.781824	2.67663	0.0074367	0.0441626	k__Bacteria	p__Bacteroidetes	c__[Saprospirae]	o__[Saprospirales]	f__Chitinophagaceae	g__	s__
OTU182	19.0874	2.02076	0.728644	2.77332	0.00554874	0.0375756	k__Bacteria	p__Bacteroidetes	c__[Saprospirae]	o__[Saprospirales]	f__Chitinophagaceae	g__	s__
OTU377	50.1126	1.80834	0.670299	2.69781	0.0069797	0.0424278	k__Bacteria	p__Bacteroidetes	c__[Saprospirae]	o__[Saprospirales]	f__Chitinophagaceae	g__	s__
OTU913	13.2258	2.8967	0.88393	3.27707	0.00104889	0.0168435	k__Bacteria	p__WS3	c__PRR-12	o__LD1-PA13	f__	g__	s__
OTU901	16.4373	3.08383	0.718932	4.28947	1.79101e-05	0.00230444	k__Bacteria	p__WS3	c__PRR-12	o__Sediment-1	f__	g__	s__
OTU141	12.7468	2.42836	0.820783	2.95859	0.00309052	0.0268535	k__Bacteria	p__Verrucomicrobia	c__Opitutae	o__Opitutales	f__Opitutaceae	g__	s__
OTU43	245.157	2.19452	0.721098	3.04331	0.00233992	0.0246807	k__Bacteria	p__Verrucomicrobia	c__[Spartobacteria]	o__[Chthoniobacterales]	f__[Chthoniobacteraceae]	g__Candidatus Xiphinematobacter	s__
OTU264	69.6896	2.01386	0.638034	3.15635	0.00159755	0.020642	k__Bacteria	p__Verrucomicrobia	c__[Spartobacteria]	o__[Chthoniobacterales]	f__[Chthoniobacteraceae]	g__DA101	s__
OTU528	27.4006	1.72661	0.54724	3.15512	0.0016043	0.020642	k__Bacteria	p__Verrucomicrobia	c__[Spartobacteria]	o__[Chthoniobacterales]	f__[Chthoniobacteraceae]	g__DA101	s__
OTU101	71.8464	2.28481	0.793975	2.87769	0.00400603	0.0309266	k__Bacteria	p__Verrucomicrobia	c__[Spartobacteria]	o__[Chthoniobacterales]	f__[Chthoniobacteraceae]	g__DA101	s__
OTU219	31.1413	1.78625	0.565381	3.15937	0.00158113	0.020642	k__Bacteria	p__Verrucomicrobia	c__[Spartobacteria]	o__[Chthoniobacterales]	f__[Chthoniobacteraceae]	g__DA101	s__
OTU1845	12.727	2.4678	0.823644	2.9962	0.00273371	0.0261992	k__Bacteria	p__Planctomycetes	c__Phycisphaerae	o__WD2101	f__	g__	s__
OTU468	9.53623	2.40073	0.829272	2.89498	0.00379182	0.0298702	k__Bacteria	p__Planctomycetes	c__Phycisphaerae	o__WD2101	f__	g__	s__
OTU131	20.2419	2.0501	0.683164	3.00089	0.00269194	0.0261992	k__Bacteria	p__Planctomycetes	c__Phycisphaerae	o__WD2101	f__	g__	s__
OTU412	13.4769	2.24472	0.82178	2.73154	0.00630399	0.0408965	k__Bacteria	p__Planctomycetes	c__Phycisphaerae	o__WD2101	f__	g__	s__
OTU498	29.0557	2.30875	0.662719	3.48376	0.00049442	0.0120608	k__Bacteria	p__Planctomycetes	c__Planctomycetia	o__Pirellulales	f__Pirellulaceae	g__A17	s__
OTU169	26.8038	1.49056	0.544841	2.73577	0.00622337	0.0408965	k__Bacteria	p__Gemmatimonadetes	c__Gemm-1	o__	f__	g__	s__
OTU243	46.3691	2.65336	0.725671	3.65643	0.00025575	0.00822829	k__Bacteria	p__Gemmatimonadetes	c__Gemm-1	o__	f__	g__	s__
OTU261	31.6838	1.85875	0.653346	2.84497	0.0044415	0.0323476	k__Bacteria	p__Gemmatimonadetes	c__Gemm-1	o__	f__	g__	s__
OTU1925	8.37303	3.25214	1.01294	3.2106	0.00132458	0.0192939	k__Bacteria	p__Gemmatimonadetes	c__Gemm-1	o__	f__	g__	s__
OTU173	148.833	1.87556	0.633904	2.95874	0.00308896	0.0268535	k__Bacteria	p__Actinobacteria	c__Thermoleophilia	o__Gaiellales	f__Gaiellaceae	g__	s__
OTU72	102.502	1.87009	0.597039	3.13228	0.00173452	0.0215976	k__Bacteria	p__Actinobacteria	c__Thermoleophilia	o__Gaiellales	f__Gaiellaceae	g__	s__
OTU381	47.3895	2.22284	0.680583	3.26608	0.00109047	0.0168435	k__Bacteria	p__Actinobacteria	c__Thermoleophilia	o__Gaiellales	f__Gaiellaceae	g__	s__
OTU148	113.841	1.9147	0.60562	3.16156	0.00156927	0.020642	k__Bacteria	p__Actinobacteria	c__Thermoleophilia	o__Gaiellales	f__Gaiellaceae	g__	s__
OTU109	99.7512	2.05424	0.643657	3.19151	0.00141532	0.019866	k__Bacteria	p__Actinobacteria	c__Thermoleophilia	o__Gaiellales	f__Gaiellaceae	g__	s__
OTU63	132.654	2.07973	0.589406	3.52852	0.000417892	0.0111246	k__Bacteria	p__Actinobacteria	c__Thermoleophilia	o__Gaiellales	f__Gaiellaceae	g__	s__
OTU315	78.2508	1.77592	0.653604	2.71712	0.00658527	0.0420151	k__Bacteria	p__Actinobacteria	c__Thermoleophilia	o__Solirubrobacterales	f__	g__	s__
OTU1643	32.7949	1.94586	0.736328	2.64265	0.00822606	0.0470409	k__Bacteria	p__Actinobacteria	c__Thermoleophilia	o__Solirubrobacterales	f__	g__	s__
OTU2136	13.0075	2.48265	0.765517	3.24311	0.00118235	0.0178975	k__Bacteria	p__Actinobacteria	c__Thermoleophilia	o__Solirubrobacterales	f__	g__	s__
OTU73	205.486	2.03814	0.690908	2.94994	0.00317834	0.0272631	k__Bacteria	p__Actinobacteria	c__Thermoleophilia	o__Solirubrobacterales	f__	g__	s__
OTU679	11.46	3.18557	0.882747	3.6087	0.000307737	0.00879901	k__Bacteria	p__Actinobacteria	c__Thermoleophilia	o__Solirubrobacterales	f__	g__	s__
OTU459	45.8177	1.75611	0.608622	2.88539	0.00390927	0.0304844	k__Bacteria	p__Actinobacteria	c__Thermoleophilia	o__Solirubrobacterales	f__Solirubrobacteraceae	g__	s__
OTU136	20.8498	2.02843	0.72347	2.80375	0.0050512	0.0348172	k__Bacteria	p__Actinobacteria	c__Acidimicrobiia	o__Acidimicrobiales	f__EB1017	g__	s__
OTU275	13.5555	2.33765	0.711008	3.2878	0.00100973	0.0168435	k__Bacteria	p__Actinobacteria	c__Acidimicrobiia	o__Acidimicrobiales	f__EB1017	g__	s__
OTU570	36.0383	2.23901	0.683882	3.27397	0.00106047	0.0168435	k__Bacteria	p__Actinobacteria	c__Acidimicrobiia	o__Acidimicrobiales	f__C111	g__	s__
OTU451	9.40624	2.40185	0.889281	2.70089	0.00691539	0.0423705	k__Bacteria	p__Actinobacteria	c__Acidimicrobiia	o__Acidimicrobiales	f__	g__	s__
OTU276	28.3147	1.75759	0.6633	2.64976	0.00805478	0.0464259	k__Bacteria	p__Actinobacteria	c__Acidimicrobiia	o__Acidimicrobiales	f__	g__	s__
OTU62	72.1708	2.48315	0.723758	3.43092	0.000601543	0.0136586	k__Bacteria	p__Actinobacteria	c__MB-A2-108	o__0319-7L14	f__	g__	s__
OTU55	168.725	2.3834	0.573727	4.15424	3.26366e-05	0.00314943	k__Bacteria	p__Actinobacteria	c__MB-A2-108	o__0319-7L14	f__	g__	s__
OTU116	40.4114	2.21942	0.750297	2.95806	0.00309581	0.0268535	k__Bacteria	p__Actinobacteria	c__MB-A2-108	o__0319-7L14	f__	g__	s__
OTU42	46.9079	3.03437	0.757146	4.00764	6.13286e-05	0.00394548	k__Bacteria	p__Actinobacteria	c__Actinobacteria	o__Actinomycetales	f__Thermomonosporaceae	Unassigned	Unassigned
OTU1304	9.87814	2.53259	0.934041	2.71143	0.0066993	0.0423705	k__Bacteria	p__Actinobacteria	c__Actinobacteria	o__Actinomycetales	f__Micromonosporaceae	g__Pilimelia	s__
OTU104	143.163	1.76659	0.572982	3.08315	0.00204823	0.023073	k__Bacteria	p__Actinobacteria	c__Actinobacteria	o__Actinomycetales	f__Mycobacteriaceae	g__Mycobacterium	s__
OTU646	52.0587	1.84745	0.651808	2.83434	0.004592	0.0328243	k__Bacteria	p__Actinobacteria	c__Actinobacteria	o__Actinomycetales	f__Mycobacteriaceae	g__Mycobacterium	Unassigned
OTU344	23.6247	1.73774	0.660727	2.63004	0.00853758	0.047761	k__Bacteria	p__Actinobacteria	c__Actinobacteria	o__Actinomycetales	f__Mycobacteriaceae	g__Mycobacterium	s__
OTU1174	51.8864	1.72804	0.652035	2.65023	0.00804361	0.0464259	k__Bacteria	p__Actinobacteria	c__Actinobacteria	o__Actinomycetales	f__Mycobacteriaceae	g__Mycobacterium	s__
OTU64	146.804	1.28368	0.449047	2.85868	0.00425407	0.0318848	k__Bacteria	p__Actinobacteria	c__Actinobacteria	o__Actinomycetales	f__Intrasporangiaceae	Unassigned	Unassigned
OTU92	107.381	1.51289	0.570984	2.64961	0.00805837	0.0464259	k__Bacteria	p__Actinobacteria	c__Actinobacteria	o__Actinomycetales	f__Geodermatophilaceae	g__	s__
OTU188	36.9371	1.92832	0.672576	2.86707	0.00414293	0.0313563	k__Bacteria	p__Actinobacteria	c__Actinobacteria	o__Actinomycetales	f__Nocardioidaceae	g__	s__
OTU209	60.3686	1.96393	0.696201	2.82092	0.00478855	0.0336069	k__Bacteria	p__Actinobacteria	c__Actinobacteria	o__Actinomycetales	f__Propionibacteriaceae	g__	s__
OTU59	177.068	1.16544	0.441916	2.63725	0.00835817	0.0474449	k__Bacteria	p__Actinobacteria	c__Actinobacteria	o__Actinomycetales	f__Nocardioidaceae	g__Aeromicrobium	s__
OTU310	55.8357	2.50326	0.806575	3.10357	0.00191204	0.0223651	k__Bacteria	p__Actinobacteria	c__Actinobacteria	o__Micrococcales	f__	g__	s__
OTU1134	9.81331	2.57407	0.850293	3.02727	0.00246775	0.0246807	k__Bacteria	p__Acidobacteria	c__[Chloracidobacteria]	o__PK29	f__	g__	s__
OTU323	68.3797	2.32463	0.667844	3.48079	0.000499929	0.0120608	k__Bacteria	p__Acidobacteria	c__[Chloracidobacteria]	o__RB41	f__	g__	s__
OTU91	83.8443	1.76732	0.557258	3.17146	0.00151677	0.020642	k__Bacteria	p__Acidobacteria	c__[Chloracidobacteria]	o__RB41	f__Ellin6075	g__	s__
OTU675	15.2199	2.88271	0.763576	3.77527	0.000159831	0.00717348	k__Bacteria	p__Acidobacteria	c__[Chloracidobacteria]	o__RB41	f__	g__	s__
OTU1710	13.5712	2.58724	0.885169	2.92287	0.00346819	0.0287897	k__Bacteria	p__Acidobacteria	c__[Chloracidobacteria]	o__11-24	f__	g__	s__
OTU678	14.0203	2.1995	0.683834	3.21642	0.001298	0.0192703	k__Bacteria	p__Acidobacteria	c__iii1-8	o__32-20	f__	g__	s__
OTU464	17.8335	2.51323	0.829466	3.02993	0.00244607	0.0246807	k__Bacteria	p__Acidobacteria	c__iii1-8	o__32-20	f__	g__	s__
OTU517	38.2607	2.50272	0.838704	2.98403	0.00284478	0.0261992	k__Bacteria	p__Acidobacteria	c__RB25	o__	f__	g__	s__
OTU230	56.1674	2.41337	0.738944	3.26597	0.0010909	0.0168435	k__Bacteria	p__Acidobacteria	c__Acidobacteria-6	o__iii1-15	f__	g__	s__
OTU456	37.7761	2.92945	0.914989	3.20162	0.00136658	0.0195371	k__Bacteria	p__Acidobacteria	c__Acidobacteria-6	o__iii1-15	f__	g__	s__
OTU239	39.4867	1.97846	0.645235	3.06627	0.0021675	0.0239045	k__Bacteria	p__Acidobacteria	c__Acidobacteria-6	o__iii1-15	f__	g__	s__
OTU1475	14.6503	2.12253	0.711446	2.9834	0.00285069	0.0261992	k__Bacteria	p__Acidobacteria	c__Acidobacteria-6	o__iii1-15	f__	g__	s__
OTU592	12.9271	2.2451	0.781952	2.87115	0.00408984	0.031261	k__Bacteria	p__Acidobacteria	c__Acidobacteria-6	o__iii1-15	f__	g__	s__
OTU490	16.9225	2.60052	0.855735	3.03893	0.00237423	0.0246807	k__Bacteria	p__Acidobacteria	c__Acidobacteria-6	o__iii1-15	f__	g__	s__
OTU1611	6.11406	4.16021	1.50381	2.76644	0.00566717	0.0380439	k__Bacteria	p__Acidobacteria	c__Acidobacteria-6	o__iii1-15	f__	g__	s__
OTU784	16.3961	2.92001	0.980691	2.9775	0.00290609	0.0263941	k__Bacteria	p__Acidobacteria	c__Acidobacteria-6	o__iii1-15	f__	g__	s__
OTU815	8.75455	3.13748	1.07974	2.90578	0.0036634	0.0298702	k__Bacteria	p__Acidobacteria	c__Acidobacteria-6	o__iii1-15	f__RB40	g__	s__
OTU446	83.0107	2.03325	0.559454	3.63434	0.000278692	0.008275	k__Bacteria	p__Acidobacteria	c__Acidobacteria-6	o__iii1-15	f__	g__	s__
OTU391	18.0642	2.40884	0.768575	3.13417	0.00172342	0.0215976	k__Bacteria	p__Acidobacteria	c__Acidobacteria-6	o__CCU21	f__	g__	s__
OTU1598	12.9707	2.41165	0.735003	3.28114	0.00103389	0.0168435	k__Bacteria	p__Acidobacteria	c__Acidobacteria-6	o__CCU21	f__	g__	s__
OTU447	66.449	2.26326	0.60347	3.7504	0.000176549	0.00717348	k__Bacteria	p__Nitrospirae	c__Nitrospira	o__Nitrospirales	f__Nitrospiraceae	g__Nitrospira	s__
OTU168	27.7506	2.34164	0.712043	3.28862	0.00100679	0.0168435	k__Bacteria	p__Nitrospirae	c__Nitrospira	o__Nitrospirales	f__Nitrospiraceae	g__Nitrospira	s__
OTU686	24.7363	2.72674	0.821693	3.31844	0.000905208	0.0168435	k__Bacteria	p__Acidobacteria	c__Acidobacteria-5	o__	f__	g__	s__
OTU427	21.0906	2.66025	0.727867	3.65485	0.000257329	0.00822829	k__Bacteria	p__Acidobacteria	c__PAUC37f	o__	f__	g__	s__

## Sheet: WS-8
OTUs enriched_Bulk soil vs Rhizosphere_Rhizosphere enriched_Conservation tillage (ST)
No. of OTUs enriched in Rhizosphere: 20
	baseMean	log2FoldChange	lfcSE	stat	pvalue	padj	Kingdom	Phylum	Class	Order	Family	Genus	Species
OTU45	57.6618	-4.94201	1.62963	-3.0326	0.00242458	0.0246807	k__Bacteria	p__Proteobacteria	c__Betaproteobacteria	o__Burkholderiales	f__Comamonadaceae	g__	s__
OTU29	191.534	-4.74529	1.17023	-4.05501	5.01311e-05	0.0037384	k__Bacteria	p__Proteobacteria	c__Gammaproteobacteria	o__Pseudomonadales	f__Pseudomonadaceae	g__Pseudomonas	s__viridiflava
OTU156	85.5667	-6.11008	1.67408	-3.64982	0.000262426	0.00822829	k__Bacteria	p__Proteobacteria	c__Gammaproteobacteria	o__Xanthomonadales	f__Xanthomonadaceae	Unassigned	Unassigned
OTU21	92.4395	-3.92351	1.00107	-3.91933	8.87964e-05	0.00489648	k__Bacteria	p__Proteobacteria	c__Alphaproteobacteria	o__Caulobacterales	f__Caulobacteraceae	g__	s__
OTU1184	36.8965	-3.81976	1.27904	-2.98643	0.00282255	0.0261992	k__Bacteria	p__Proteobacteria	c__Alphaproteobacteria	o__Rhizobiales	f__Aurantimonadaceae	g__	s__
OTU1615	49.5915	-4.90395	1.2056	-4.06764	4.74922e-05	0.0037384	k__Bacteria	p__Proteobacteria	c__Alphaproteobacteria	o__Sphingomonadales	f__Sphingomonadaceae	g__Sphingomonas	s__
OTU3	551.578	-3.44198	0.705446	-4.87916	1.06541e-06	0.000386271	k__Bacteria	p__Proteobacteria	c__Alphaproteobacteria	o__Sphingomonadales	f__Sphingomonadaceae	g__Sphingomonas	s__
OTU114	41.846	-4.42983	1.32986	-3.33106	0.00086516	0.0168435	k__Bacteria	p__Bacteroidetes	c__Cytophagia	o__Cytophagales	f__Cytophagaceae	g__Hymenobacter	s__
OTU463	21.3202	-4.58356	1.35241	-3.38919	0.000700994	0.0154619	k__Bacteria	p__Bacteroidetes	c__Cytophagia	o__Cytophagales	f__Cytophagaceae	g__Dyadobacter	s__
OTU28	107.488	-1.76954	0.653498	-2.70779	0.00677321	0.0423705	k__Bacteria	p__Bacteroidetes	c__Cytophagia	o__Cytophagales	f__Cytophagaceae	g__Dyadobacter	s__
OTU82	16.7574	-5.75666	1.84134	-3.12634	0.00176996	0.021689	k__Bacteria	p__Bacteroidetes	c__Flavobacteriia	o__Flavobacteriales	f__Flavobacteriaceae	g__Flavobacterium	s__
OTU54	27.1965	-5.21964	1.68583	-3.09619	0.00196022	0.0225865	k__Bacteria	p__Bacteroidetes	c__Flavobacteriia	o__Flavobacteriales	f__Flavobacteriaceae	g__Flavobacterium	s__
OTU289	38.1448	-6.15017	1.5477	-3.97375	7.07489e-05	0.00420139	k__Bacteria	p__Bacteroidetes	c__Flavobacteriia	o__Flavobacteriales	f__[Weeksellaceae]	Unassigned	Unassigned
OTU13	171.475	-3.27049	1.12969	-2.89504	0.00379107	0.0298702	k__Bacteria	p__Bacteroidetes	c__Flavobacteriia	o__Flavobacteriales	f__[Weeksellaceae]	g__Chryseobacterium	s__
OTU5	569.4	-5.19779	1.66962	-3.11317	0.00185092	0.0223267	k__Bacteria	p__Bacteroidetes	c__Sphingobacteriia	o__Sphingobacteriales	f__Sphingobacteriaceae	g__Sphingobacterium	s__faecium
OTU85	35.4533	-2.59123	0.959252	-2.7013	0.00690693	0.0423705	k__Bacteria	p__Bacteroidetes	c__Sphingobacteriia	o__Sphingobacteriales	f__Sphingobacteriaceae	g__Pedobacter	s__
OTU9	140.566	-4.96746	0.842574	-5.89558	3.73372e-09	2.88243e-06	k__Bacteria	p__Bacteroidetes	c__Sphingobacteriia	o__Sphingobacteriales	f__Sphingobacteriaceae	g__Pedobacter	s__
OTU8	211.24	-3.85573	0.843972	-4.56855	4.9111e-06	0.000947842	k__Bacteria	p__Bacteroidetes	c__Sphingobacteriia	o__Sphingobacteriales	f__Sphingobacteriaceae	g__Pedobacter	s__
OTU1848	77.2811	-7.09971	2.17309	-3.2671	0.00108654	0.0168435	k__Bacteria	p__Bacteroidetes	c__Sphingobacteriia	o__Sphingobacteriales	f__Sphingobacteriaceae	g__Pedobacter	s__
OTU358	8.17521	-4.655	1.73766	-2.67888	0.00738682	0.0441626	k__Bacteria	p__Actinobacteria	c__Actinobacteria	o__Actinomycetales	f__Beutenbergiaceae	g__	s__

## Sheet: WS-9
OTUs enriched_Shoot vs Root_Root enriched_Conservation tillage (ST)
No. of OTUs enriched in Root: 174
	baseMean	log2FoldChange	lfcSE	stat	pvalue	padj	Kingdom	Phylum	Class	Order	Family	Genus	Species
OTU658	24.705	4.16463	1.46467	2.84339	0.00446359	0.0305668	k__Bacteria	p__Proteobacteria	c__Betaproteobacteria	o__	f__	g__	s__
OTU436	10.7722	5.72864	1.62027	3.53561	0.00040684	0.00406947	k__Bacteria	p__Proteobacteria	c__Betaproteobacteria	o__Ellin6067	f__	g__	s__
OTU635	5.19624	6.86456	1.62095	4.2349	2.28656e-05	0.000358912	k__Bacteria	p__Proteobacteria	c__Betaproteobacteria	o__Methylophilales	f__Methylophilaceae	g__	s__
OTU99	47.9374	9.29818	1.43108	6.4973	8.17757e-11	1.14241e-08	k__Bacteria	p__Proteobacteria	c__Betaproteobacteria	o__Methylophilales	f__Methylophilaceae	g__Methylotenera	s__mobilis
OTU80	17.8751	7.91858	1.58889	4.98371	6.23769e-07	1.70864e-05	k__Bacteria	p__Proteobacteria	c__Betaproteobacteria	o__Methylophilales	f__Methylophilaceae	g__	s__
OTU255	32.728	8.59976	1.30939	6.56775	5.10828e-11	7.92918e-09	k__Bacteria	p__Proteobacteria	c__Betaproteobacteria	o__Methylophilales	f__Methylophilaceae	g__	s__
OTU250	9.19399	6.09346	1.45663	4.18326	2.87359e-05	0.000436191	k__Bacteria	p__Proteobacteria	c__Betaproteobacteria	o__Burkholderiales	f__Comamonadaceae	g__	s__
OTU47	97.0573	3.83825	0.691307	5.55216	2.82159e-08	1.35923e-06	k__Bacteria	p__Proteobacteria	c__Betaproteobacteria	o__Burkholderiales	f__Comamonadaceae	Unassigned	Unassigned
OTU269	29.6503	4.07674	0.774119	5.2663	1.39203e-07	5.25585e-06	k__Bacteria	p__Proteobacteria	c__Betaproteobacteria	o__Burkholderiales	f__Comamonadaceae	g__Methylibium	s__
OTU1080	19.2578	6.66684	1.32283	5.03983	4.6595e-07	1.35611e-05	k__Bacteria	p__Proteobacteria	c__Betaproteobacteria	o__Burkholderiales	f__Comamonadaceae	g__	s__
OTU397	48.6925	6.51793	1.22677	5.31308	1.07787e-07	4.30226e-06	k__Bacteria	p__Proteobacteria	c__Betaproteobacteria	o__Burkholderiales	f__Comamonadaceae	Unassigned	Unassigned
OTU2001	10.2087	5.99953	1.44694	4.14635	3.37821e-05	0.000486533	k__Bacteria	p__Proteobacteria	c__Betaproteobacteria	o__Burkholderiales	f__Comamonadaceae	g__	s__
OTU1428	4.84921	4.87301	1.62284	3.00277	0.00267536	0.0198782	k__Bacteria	p__Proteobacteria	c__Betaproteobacteria	o__Burkholderiales	f__Comamonadaceae	g__	s__
OTU859	10.5083	4.55539	1.57517	2.892	0.00382792	0.026738	k__Bacteria	p__Proteobacteria	c__Betaproteobacteria	o__Burkholderiales	f__Comamonadaceae	g__	s__
OTU440	20.1434	6.48864	1.83556	3.53497	0.000407821	0.00406947	k__Bacteria	p__Proteobacteria	c__Betaproteobacteria	o__Burkholderiales	f__Comamonadaceae	g__	s__
OTU98	60.5083	5.86988	1.23858	4.73922	2.14544e-06	4.91341e-05	k__Bacteria	p__Proteobacteria	c__Gammaproteobacteria	o__Enterobacteriales	f__Enterobacteriaceae	g__	s__
OTU154	34.4657	6.91999	2.17299	3.18455	0.0014498	0.0124072	k__Bacteria	p__Proteobacteria	c__Gammaproteobacteria	o__Enterobacteriales	f__Enterobacteriaceae	g__	s__
OTU15	304.822	6.81591	1.08684	6.27129	3.5807e-10	3.84787e-08	k__Bacteria	p__Proteobacteria	c__Gammaproteobacteria	o__Pseudomonadales	f__Pseudomonadaceae	Unassigned	Unassigned
OTU2065	8.87081	5.8834	1.62851	3.61274	0.000302975	0.00315863	k__Bacteria	p__Proteobacteria	c__Gammaproteobacteria	o__Pseudomonadales	f__Pseudomonadaceae	g__Pseudomonas	s__
OTU2022	7.95234	5.88781	1.39405	4.22352	2.40515e-05	0.000373332	k__Bacteria	p__Proteobacteria	c__Gammaproteobacteria	o__Pseudomonadales	f__Pseudomonadaceae	g__Pseudomonas	s__
OTU1293	2.30128	6.23254	1.89407	3.29056	0.000999893	0.00895417	k__Bacteria	p__Proteobacteria	c__Gammaproteobacteria	o__Alteromonadales	f__Alteromonadaceae	g__Cellvibrio	s__
OTU727	4.3172	6.98721	1.81525	3.84918	0.000118515	0.0014397	k__Bacteria	p__Proteobacteria	c__Gammaproteobacteria	o__Xanthomonadales	f__Xanthomonadaceae	Unassigned	Unassigned
OTU2147	14.6976	7.63525	1.35138	5.64995	1.60491e-08	8.62332e-07	k__Bacteria	p__Proteobacteria	c__Gammaproteobacteria	o__Xanthomonadales	f__Xanthomonadaceae	g__	s__
OTU165	58.7885	3.51429	1.03217	3.40475	0.000662252	0.00625112	k__Bacteria	p__Proteobacteria	c__Gammaproteobacteria	o__Xanthomonadales	f__Xanthomonadaceae	g__	s__
OTU425	12.7018	6.71729	1.68345	3.9902	6.60181e-05	0.000870068	k__Bacteria	p__Proteobacteria	c__Gammaproteobacteria	o__Xanthomonadales	f__Xanthomonadaceae	g__Dokdonella	s__
OTU237	29.0634	5.87629	1.53548	3.82701	0.000129709	0.0015621	k__Bacteria	p__Proteobacteria	c__Gammaproteobacteria	o__Xanthomonadales	f__Xanthomonadaceae	g__Dokdonella	s__
OTU229	31.0854	6.77336	1.42873	4.74082	2.12853e-06	4.91341e-05	k__Bacteria	p__Proteobacteria	c__Gammaproteobacteria	o__Xanthomonadales	f__Xanthomonadaceae	g__Dokdonella	s__
OTU1685	8.96351	4.57031	1.32493	3.44947	0.000561685	0.00537448	k__Bacteria	p__Proteobacteria	c__Gammaproteobacteria	o__Xanthomonadales	f__Sinobacteraceae	g__	s__
OTU159	107.932	5.77072	1.10161	5.23842	1.61955e-07	5.65626e-06	k__Bacteria	p__Proteobacteria	c__Gammaproteobacteria	o__Xanthomonadales	f__Sinobacteraceae	g__	s__
OTU1991	15.8243	5.26101	1.44843	3.63221	0.000281002	0.00297393	k__Bacteria	p__Proteobacteria	c__Gammaproteobacteria	o__Xanthomonadales	f__Sinobacteraceae	g__	s__
OTU773	11.6862	4.34645	1.39209	3.12223	0.00179484	0.0144937	k__Bacteria	p__Proteobacteria	c__Gammaproteobacteria	o__Xanthomonadales	f__Sinobacteraceae	g__	s__
OTU500	35.8193	8.09212	1.32016	6.12966	8.80696e-10	8.78809e-08	k__Bacteria	p__Proteobacteria	c__Alphaproteobacteria	o__Caulobacterales	f__Caulobacteraceae	g__Phenylobacterium	s__
OTU133	20.6633	6.29229	1.52989	4.1129	3.90713e-05	0.000545827	k__Bacteria	p__Proteobacteria	c__Alphaproteobacteria	o__Caulobacterales	f__Caulobacteraceae	g__Phenylobacterium	s__
OTU187	10.1324	6.26281	1.54944	4.04199	5.30002e-05	0.000711935	k__Bacteria	p__Proteobacteria	c__Alphaproteobacteria	o__Caulobacterales	f__Caulobacteraceae	g__	s__
OTU301	16.1895	6.39653	1.46111	4.37787	1.19845e-05	0.000201715	k__Bacteria	p__Proteobacteria	c__Alphaproteobacteria	o__Caulobacterales	f__Caulobacteraceae	g__	s__
OTU68	49.3426	3.53405	0.622913	5.67343	1.39967e-08	7.82134e-07	k__Bacteria	p__Proteobacteria	c__Alphaproteobacteria	o__Caulobacterales	f__Caulobacteraceae	g__Caulobacter	Unassigned
OTU634	6.79101	4.7337	1.71362	2.76239	0.00573795	0.0372834	k__Bacteria	p__Proteobacteria	c__Alphaproteobacteria	o__	f__	g__	s__
OTU946	21.6556	5.55417	1.45645	3.81351	0.000137008	0.00162204	k__Bacteria	p__Proteobacteria	c__Alphaproteobacteria	o__	f__	g__	s__
OTU105	76.9855	6.05859	1.48122	4.09028	4.30854e-05	0.000590101	k__Bacteria	p__Proteobacteria	c__Alphaproteobacteria	o__Ellin329	f__	g__	s__
OTU140	14.8576	5.46598	1.80988	3.02008	0.0025271	0.019083	k__Bacteria	p__Proteobacteria	c__Alphaproteobacteria	o__Ellin329	f__	g__	s__
OTU233	41.2929	6.10363	1.48343	4.11453	3.87965e-05	0.000545827	k__Bacteria	p__Proteobacteria	c__Alphaproteobacteria	o__Rhodospirillales	f__Rhodospirillaceae	g__	s__
OTU117	29.0118	7.57163	1.26164	6.00141	1.95612e-09	1.8218e-07	k__Bacteria	p__Proteobacteria	c__Alphaproteobacteria	o__Rhodospirillales	f__Rhodospirillaceae	g__	s__
OTU119	22.0221	8.88788	1.58583	5.60456	2.08787e-08	1.0417e-06	k__Bacteria	p__Proteobacteria	c__Alphaproteobacteria	o__Rhodospirillales	f__Rhodospirillaceae	g__	s__
OTU575	5.62577	5.89976	1.58536	3.72141	0.000198113	0.00221412	k__Bacteria	p__Proteobacteria	c__Alphaproteobacteria	o__Rhodospirillales	f__Rhodospirillaceae	g__	s__
OTU71	87.4987	6.21733	0.748126	8.31053	9.5274e-17	4.43659e-14	k__Bacteria	p__Proteobacteria	c__Alphaproteobacteria	o__Rhizobiales	f__Hyphomicrobiaceae	g__Devosia	s__
OTU102	44.5483	7.0564	1.4331	4.92386	8.48532e-07	2.2366e-05	k__Bacteria	p__Proteobacteria	c__Alphaproteobacteria	o__Rhizobiales	f__	g__	s__
OTU338	26.4362	6.26259	1.36856	4.57605	4.73848e-06	9.28417e-05	k__Bacteria	p__Proteobacteria	c__Alphaproteobacteria	o__Rhizobiales	f__Hyphomicrobiaceae	g__Hyphomicrobium	s__
OTU227	95.4777	4.11565	1.09085	3.77289	0.000161367	0.00186306	k__Bacteria	p__Proteobacteria	c__Alphaproteobacteria	o__Rhizobiales	f__Hyphomicrobiaceae	g__Rhodoplanes	s__
OTU16	508.626	7.14655	0.794618	8.99369	2.39066e-19	3.33976e-16	k__Bacteria	p__Proteobacteria	c__Alphaproteobacteria	o__Rhizobiales	f__Bradyrhizobiaceae	g__	s__
OTU244	27.2509	2.34315	0.792152	2.95796	0.00309682	0.0225326	k__Bacteria	p__Proteobacteria	c__Alphaproteobacteria	o__Rhizobiales	f__	g__	s__
OTU277	7.89925	6.59047	1.73608	3.79618	0.000146941	0.00171431	k__Bacteria	p__Proteobacteria	c__Alphaproteobacteria	o__Rhodobacterales	f__Rhodobacteraceae	g__Rhodobacter	s__
OTU145	29.9162	8.46082	1.45423	5.81806	5.95337e-09	4.14808e-07	k__Bacteria	p__Proteobacteria	c__Alphaproteobacteria	o__Rhodobacterales	f__Hyphomonadaceae	g__	s__
OTU100	104.322	4.91208	0.854121	5.75104	8.86977e-09	5.38742e-07	k__Bacteria	p__Proteobacteria	c__Alphaproteobacteria	o__Rhizobiales	f__	g__	s__
OTU1038	5.96374	7.34552	1.85021	3.97009	7.1844e-05	0.000929316	k__Bacteria	p__Proteobacteria	c__Alphaproteobacteria	o__Rhizobiales	f__Rhizobiaceae	Unassigned	Unassigned
OTU149	37.2703	5.85874	1.1152	5.25352	1.49221e-07	5.48583e-06	k__Bacteria	p__Proteobacteria	c__Alphaproteobacteria	o__Rhizobiales	f__Phyllobacteriaceae	g__	s__
OTU439	16.4732	5.48148	1.49379	3.66951	0.000243013	0.00265226	k__Bacteria	p__Proteobacteria	c__Alphaproteobacteria	o__Sphingomonadales	f__Sphingomonadaceae	g__Kaistobacter	s__
OTU34	283.663	5.06492	0.948016	5.34266	9.15949e-08	3.76347e-06	k__Bacteria	p__Proteobacteria	c__Alphaproteobacteria	o__Sphingomonadales	f__Sphingomonadaceae	g__Kaistobacter	s__
OTU220	124.564	2.76125	0.574926	4.8028	1.56462e-06	3.97413e-05	k__Bacteria	p__Proteobacteria	c__Alphaproteobacteria	o__Sphingomonadales	f__Sphingomonadaceae	g__	s__
OTU48	55.1941	6.88096	1.43705	4.78826	1.68237e-06	4.05219e-05	k__Bacteria	p__Proteobacteria	c__Alphaproteobacteria	o__Sphingomonadales	f__Erythrobacteraceae	g__	s__
OTU222	52.4945	5.93921	1.38431	4.29037	1.78375e-05	0.000286425	k__Bacteria	p__Proteobacteria	c__Alphaproteobacteria	o__Sphingomonadales	Unassigned	Unassigned	Unassigned
OTU590	14.2205	4.43846	1.43456	3.09396	0.00197505	0.0157665	k__Bacteria	p__Proteobacteria	c__Deltaproteobacteria	o__Myxococcales	f__Haliangiaceae	g__	s__
OTU794	5.41368	4.78249	1.64229	2.91208	0.0035903	0.0257213	k__Bacteria	p__Proteobacteria	c__Deltaproteobacteria	o__Myxococcales	f__Haliangiaceae	g__	s__
OTU69	30.3684	7.7396	1.63742	4.7267	2.28193e-06	5.14171e-05	k__Bacteria	p__Proteobacteria	c__Deltaproteobacteria	o__Myxococcales	f__	g__	s__
OTU41	79.4932	8.64625	1.63689	5.28211	1.27706e-07	4.95569e-06	k__Bacteria	p__Proteobacteria	c__Deltaproteobacteria	o__Myxococcales	f__	g__	s__
OTU599	9.0166	5.52244	1.74312	3.16814	0.00153419	0.0129112	k__Bacteria	p__Proteobacteria	c__Deltaproteobacteria	o__Myxococcales	f__	g__	s__
OTU336	25.0258	6.56329	1.39882	4.692	2.70545e-06	5.81464e-05	k__Bacteria	p__Proteobacteria	c__Deltaproteobacteria	o__Myxococcales	f__	g__	s__
OTU496	13.8936	4.82558	1.58476	3.04499	0.00232689	0.0182622	k__Bacteria	p__Proteobacteria	c__Deltaproteobacteria	o__Myxococcales	f__Polyangiaceae	g__	s__
OTU2149	5.20104	5.8306	1.85938	3.13577	0.00171405	0.0142531	k__Bacteria	p__Proteobacteria	c__Deltaproteobacteria	o__Myxococcales	f__	g__	s__
OTU1479	14.2696	5.29444	1.41316	3.74652	0.000179301	0.00202003	k__Bacteria	p__Proteobacteria	c__Deltaproteobacteria	o__Myxococcales	f__	g__	s__
OTU935	5.10653	5.69982	1.69304	3.36661	0.000760971	0.00704024	k__Bacteria	p__Proteobacteria	c__Deltaproteobacteria	o__Myxococcales	f__	g__	s__
OTU19	382.514	9.67642	1.15507	8.37732	5.41461e-17	3.78211e-14	k__Bacteria	p__Firmicutes	c__Bacilli	o__Bacillales	f__Bacillaceae	g__Bacillus	s__flexus
OTU74	71.726	5.63191	0.830217	6.78366	1.17166e-11	2.728e-09	k__Bacteria	p__Firmicutes	c__Bacilli	o__Bacillales	f__Bacillaceae	g__Bacillus	s__
OTU520	23.5579	4.23308	0.945518	4.477	7.57009e-06	0.000137343	k__Bacteria	p__Firmicutes	c__Bacilli	o__Bacillales	f__Bacillaceae	g__	s__
OTU371	12.1637	6.17422	1.36029	4.5389	5.65493e-06	0.000106756	k__Bacteria	p__Chloroflexi	c__Chloroflexi	o__[Roseiflexales]	f__[Kouleothrixaceae]	g__	s__
OTU193	47.3717	6.5064	1.30681	4.97884	6.39658e-07	1.71847e-05	k__Bacteria	p__Chloroflexi	c__Chloroflexi	o__[Roseiflexales]	f__[Kouleothrixaceae]	g__	s__
OTU737	16.8456	4.56008	1.59731	2.85485	0.0043057	0.0297178	k__Bacteria	p__Chloroflexi	c__Chloroflexi	o__[Roseiflexales]	f__[Kouleothrixaceae]	g__	s__
OTU542	174.779	3.89653	1.20447	3.23505	0.00121622	0.0106859	k__Bacteria	p__Chloroflexi	c__Ellin6529	o__	f__	g__	s__
OTU1913	6.64536	6.59171	1.50768	4.37209	1.23061e-05	0.000202977	k__Bacteria	p__Chloroflexi	c__Anaerolineae	o__SBR1031	f__A4b	g__	s__
OTU698	2.90616	5.67069	1.81623	3.12223	0.00179485	0.0144937	k__Bacteria	p__Chloroflexi	c__Anaerolineae	o__SBR1031	f__A4b	g__	s__
OTU1001	1.93274	5.0869	1.913	2.65912	0.00783449	0.0488606	k__Bacteria	p__Acidobacteria	c__Solibacteres	o__Solibacterales	f__	g__	s__
OTU274	2.59884	5.89042	1.94178	3.03351	0.00241725	0.0185544	k__Bacteria	p__Armatimonadetes	c__[Fimbriimonadia]	o__[Fimbriimonadales]	f__[Fimbriimonadaceae]	g__Fimbriimonas	s__
OTU216	10.5476	5.66727	1.36164	4.16208	3.15359e-05	0.000458913	k__Bacteria	p__Armatimonadetes	c__[Fimbriimonadia]	o__[Fimbriimonadales]	f__[Fimbriimonadaceae]	g__Fimbriimonas	s__
OTU509	5.00338	6.72786	1.72841	3.89251	9.92131e-05	0.00122656	k__Bacteria	p__Bacteroidetes	c__Cytophagia	o__Cytophagales	f__Cytophagaceae	g__	s__
OTU703	4.1177	6.87432	1.6991	4.04587	5.21282e-05	0.00070702	k__Bacteria	p__Bacteroidetes	c__Cytophagia	o__Cytophagales	f__Cytophagaceae	g__	s__
OTU325	6.40718	6.27774	1.97214	3.18321	0.00145653	0.0124072	k__Bacteria	p__Bacteroidetes	c__Cytophagia	o__Cytophagales	f__Cytophagaceae	g__	s__
OTU282	6.29636	6.38272	2.29576	2.78022	0.00543228	0.0357967	k__Bacteria	p__Bacteroidetes	c__Cytophagia	o__Cytophagales	f__Cytophagaceae	g__	s__
OTU259	7.56746	6.22467	1.40594	4.4274	9.53767e-06	0.000166551	k__Bacteria	p__Bacteroidetes	c__Cytophagia	o__Cytophagales	f__Cytophagaceae	g__Dyadobacter	s__
OTU1122	3.38035	5.0483	1.56574	3.22422	0.00126315	0.0110289	k__Bacteria	p__Bacteroidetes	c__Sphingobacteriia	o__Sphingobacteriales	f__	g__	s__
OTU738	7.81428	5.98345	1.45367	4.11609	3.85346e-05	0.000545827	k__Bacteria	p__Bacteroidetes	c__Flavobacteriia	o__Flavobacteriales	f__Flavobacteriaceae	g__Flavobacterium	s__
OTU54	27.1965	3.55518	1.20819	2.94256	0.00325513	0.0234403	k__Bacteria	p__Bacteroidetes	c__Flavobacteriia	o__Flavobacteriales	f__Flavobacteriaceae	g__Flavobacterium	s__
OTU342	13.0575	4.2778	1.56317	2.73661	0.0062075	0.0399626	k__Bacteria	p__Bacteroidetes	c__Sphingobacteriia	o__Sphingobacteriales	f__Sphingobacteriaceae	g__	s__
OTU415	4.90472	5.36425	2.02422	2.65004	0.0080482	0.0499704	k__Bacteria	p__Bacteroidetes	c__Sphingobacteriia	o__Sphingobacteriales	f__Sphingobacteriaceae	g__	s__
OTU587	3.9009	4.64559	1.63498	2.84137	0.00449195	0.030569	k__Bacteria	p__Bacteroidetes	c__Sphingobacteriia	o__Sphingobacteriales	f__Sphingobacteriaceae	g__	s__
OTU249	13.4476	4.74541	1.43573	3.30522	0.000949032	0.00855354	k__Bacteria	p__Bacteroidetes	c__Sphingobacteriia	o__Sphingobacteriales	f__Sphingobacteriaceae	g__	s__
OTU280	10.8921	6.60077	1.44491	4.56828	4.91752e-06	9.41066e-05	k__Bacteria	p__Bacteroidetes	c__[Saprospirae]	o__[Saprospirales]	f__Chitinophagaceae	g__	s__
OTU124	27.9648	7.95927	1.359	5.8567	4.72142e-09	3.66435e-07	k__Bacteria	p__Bacteroidetes	c__[Saprospirae]	o__[Saprospirales]	f__Chitinophagaceae	g__	s__
OTU1215	4.10051	4.39118	1.60973	2.7279	0.0063738	0.0406584	k__Bacteria	p__Bacteroidetes	c__[Saprospirae]	o__[Saprospirales]	f__Chitinophagaceae	g__	s__
OTU886	7.37461	4.89339	1.68456	2.90484	0.00367437	0.0259247	k__Bacteria	p__Bacteroidetes	c__[Saprospirae]	o__[Saprospirales]	f__Chitinophagaceae	g__	s__
OTU164	17.0493	7.28654	1.558	4.67687	2.91291e-06	5.98432e-05	k__Bacteria	p__Bacteroidetes	c__[Saprospirae]	o__[Saprospirales]	f__Chitinophagaceae	g__	s__
OTU253	17.8167	7.39087	1.43004	5.16828	2.3626e-07	7.6757e-06	k__Bacteria	p__Bacteroidetes	c__[Saprospirae]	o__[Saprospirales]	f__Chitinophagaceae	g__	s__
OTU469	9.62759	5.23578	1.48581	3.52385	0.000425318	0.00421397	k__Bacteria	p__Bacteroidetes	c__[Saprospirae]	o__[Saprospirales]	f__Chitinophagaceae	g__	s__
OTU135	52.9882	7.06363	1.34715	5.24339	1.57653e-07	5.64721e-06	k__Bacteria	p__Bacteroidetes	c__[Saprospirae]	o__[Saprospirales]	f__Chitinophagaceae	g__	s__
OTU2055	4.00047	6.27812	1.42897	4.39345	1.11568e-05	0.000192421	k__Bacteria	p__Bacteroidetes	c__[Saprospirae]	o__[Saprospirales]	f__Chitinophagaceae	g__	s__
OTU125	19.0254	6.46063	1.24774	5.17786	2.24447e-07	7.46554e-06	k__Bacteria	p__Bacteroidetes	c__[Saprospirae]	o__[Saprospirales]	f__Chitinophagaceae	g__	s__
OTU182	19.0874	7.77491	1.35976	5.71787	1.07865e-08	6.27864e-07	k__Bacteria	p__Bacteroidetes	c__[Saprospirae]	o__[Saprospirales]	f__Chitinophagaceae	g__	s__
OTU450	4.38137	6.96658	1.48923	4.67798	2.89715e-06	5.98432e-05	k__Bacteria	p__Bacteroidetes	c__[Saprospirae]	o__[Saprospirales]	f__Chitinophagaceae	g__	s__
OTU822	3.76755	5.78914	1.76373	3.28233	0.00102952	0.00916075	k__Bacteria	p__TM7	c__TM7-1	o__	f__	g__	s__
OTU363	4.46927	6.23794	1.75572	3.55292	0.000380976	0.00391341	k__Bacteria	p__TM7	c__TM7-1	o__	f__	g__	s__
OTU346	16.2074	5.41106	1.4629	3.69884	0.000216585	0.00238243	k__Bacteria	p__TM7	c__TM7-3	o__	f__	g__	s__
OTU372	3.74164	6.70181	1.78417	3.75626	0.000172471	0.00195888	k__Bacteria	p__TM7	c__TM7-3	o__	f__	g__	s__
OTU320	3.40794	5.48617	1.95653	2.80403	0.00504674	0.0337335	k__Bacteria	p__TM7	c__TM7-3	o__EW055	f__	g__	s__
OTU586	2.9635	6.30938	1.96487	3.21108	0.00132235	0.0114741	k__Bacteria	p__OD1	c__	o__	f__	g__	s__
OTU432	16.2873	6.59319	1.46259	4.50789	6.54757e-06	0.000120355	k__Bacteria	p__Verrucomicrobia	c__Opitutae	o__Opitutales	f__Opitutaceae	g__Opitutus	s__
OTU829	3.77647	6.01633	1.67308	3.59595	0.000323209	0.00334461	k__Bacteria	p__Verrucomicrobia	c__Opitutae	o__Opitutales	f__Opitutaceae	g__Opitutus	s__
OTU238	14.7661	7.05994	1.4743	4.78869	1.67877e-06	4.05219e-05	k__Bacteria	p__Verrucomicrobia	c__Opitutae	o__Opitutales	f__Opitutaceae	g__	s__
OTU141	12.7468	5.85386	1.23941	4.72312	2.32256e-06	5.15019e-05	k__Bacteria	p__Verrucomicrobia	c__Opitutae	o__Opitutales	f__Opitutaceae	g__	s__
OTU495	17.4805	4.74379	1.56219	3.03663	0.00239239	0.0185544	k__Bacteria	p__Verrucomicrobia	c__Verrucomicrobiae	o__Verrucomicrobiales	f__Verrucomicrobiaceae	g__	s__
OTU300	20.2939	4.40437	1.56269	2.81846	0.00482541	0.0325657	k__Bacteria	p__Verrucomicrobia	c__Verrucomicrobiae	o__Verrucomicrobiales	f__Verrucomicrobiaceae	g__	s__
OTU1140	26.1628	6.41399	1.44271	4.44579	8.75699e-06	0.000154855	k__Bacteria	p__Verrucomicrobia	c__Verrucomicrobiae	o__Verrucomicrobiales	f__Verrucomicrobiaceae	g__Luteolibacter	s__
OTU539	3.02205	5.82684	1.85943	3.13367	0.00172638	0.0142707	k__Bacteria	p__Verrucomicrobia	c__[Spartobacteria]	o__[Chthoniobacterales]	f__[Chthoniobacteraceae]	g__	s__
OTU370	7.02015	7.82269	1.41657	5.52229	3.3461e-08	1.55817e-06	k__Bacteria	p__Verrucomicrobia	c__[Spartobacteria]	o__[Chthoniobacterales]	f__[Chthoniobacteraceae]	g__	s__
OTU741	12.4265	6.39923	1.53602	4.16611	3.09839e-05	0.000455627	k__Bacteria	p__Verrucomicrobia	c__[Spartobacteria]	o__[Chthoniobacterales]	f__[Chthoniobacteraceae]	g__	s__
OTU1051	5.58175	5.16779	1.67981	3.07641	0.00209509	0.0165359	k__Bacteria	p__Verrucomicrobia	c__[Spartobacteria]	o__[Chthoniobacterales]	f__[Chthoniobacteraceae]	g__	s__
OTU161	68.8913	4.42409	1.62463	2.72314	0.00646652	0.0410624	k__Bacteria	p__Verrucomicrobia	c__[Spartobacteria]	o__[Chthoniobacterales]	f__[Chthoniobacteraceae]	g__DA101	s__
OTU40	410.41	3.77315	1.13083	3.33663	0.000848015	0.00774299	k__Bacteria	p__Verrucomicrobia	c__[Spartobacteria]	o__[Chthoniobacterales]	f__[Chthoniobacteraceae]	g__DA101	s__
OTU585	2.45006	5.93624	2.08003	2.85392	0.00431833	0.0297178	k__Bacteria	p__Planctomycetes	c__Phycisphaerae	o__WD2101	f__	g__	s__
OTU1594	6.46046	4.34815	1.58328	2.74629	0.00602735	0.0389824	k__Bacteria	p__Planctomycetes	c__Planctomycetia	o__Planctomycetales	f__Planctomycetaceae	g__Planctomyces	s__
OTU1058	2.79335	5.10484	1.70019	3.00252	0.00267756	0.0198782	k__Bacteria	p__Planctomycetes	c__Planctomycetia	o__Pirellulales	f__Pirellulaceae	g__	s__
OTU677	2.79632	6.41542	1.81024	3.54396	0.00039416	0.00401928	k__Bacteria	p__Planctomycetes	c__Planctomycetia	o__Pirellulales	f__Pirellulaceae	g__	s__
OTU273	11.4149	5.6247	1.98035	2.84026	0.00450767	0.030569	k__Bacteria	p__Planctomycetes	c__Planctomycetia	o__Pirellulales	f__Pirellulaceae	g__	s__
OTU1840	4.57938	6.17264	1.4764	4.18088	2.90377e-05	0.000436191	k__Bacteria	p__Planctomycetes	c__Planctomycetia	o__Gemmatales	f__Gemmataceae	g__Gemmata	s__
OTU65	85.2523	4.53017	1.42817	3.17202	0.00151384	0.0128172	k__Bacteria	p__Actinobacteria	c__Thermoleophilia	o__Gaiellales	f__Gaiellaceae	g__	s__
OTU73	205.486	4.39003	1.47	2.98642	0.00282265	0.0207539	k__Bacteria	p__Actinobacteria	c__Thermoleophilia	o__Solirubrobacterales	f__	g__	s__
OTU945	7.0942	5.35397	1.52209	3.51751	0.000435618	0.00428562	k__Bacteria	p__Actinobacteria	c__Thermoleophilia	o__Solirubrobacterales	f__	g__	s__
OTU404	28.7384	5.08015	1.50423	3.37725	0.000732141	0.00681867	k__Bacteria	p__Actinobacteria	c__Acidimicrobiia	o__Acidimicrobiales	f__EB1017	g__	s__
OTU94	57.7728	5.76183	1.4613	3.94294	8.04899e-05	0.0010316	k__Bacteria	p__Actinobacteria	c__Acidimicrobiia	o__Acidimicrobiales	f__C111	g__	s__
OTU296	12.8214	5.20559	1.2936	4.02412	5.71877e-05	0.000760869	k__Bacteria	p__Actinobacteria	c__Acidimicrobiia	o__Acidimicrobiales	f__C111	g__	s__
OTU1281	6.68682	4.80838	1.76833	2.71917	0.00654467	0.0413706	k__Bacteria	p__Actinobacteria	c__Acidimicrobiia	o__Acidimicrobiales	f__C111	g__	s__
OTU198	26.3549	2.69699	0.913855	2.95122	0.00316518	0.0229106	k__Bacteria	p__Actinobacteria	c__Acidimicrobiia	o__Acidimicrobiales	f__	g__	s__
OTU276	28.3147	5.89901	1.18326	4.98539	6.18378e-07	1.70864e-05	k__Bacteria	p__Actinobacteria	c__Acidimicrobiia	o__Acidimicrobiales	f__	g__	s__
OTU374	50.3084	3.58873	1.27925	2.80533	0.00502646	0.0337335	k__Bacteria	p__Actinobacteria	c__Acidimicrobiia	o__Acidimicrobiales	f__Iamiaceae	g__Iamia	s__
OTU174	28.1776	6.02561	1.43294	4.20506	2.61013e-05	0.000400698	k__Bacteria	p__Actinobacteria	c__Acidimicrobiia	o__Acidimicrobiales	f__	g__	s__
OTU639	13.2691	5.18292	1.4218	3.64532	0.00026706	0.00286987	k__Bacteria	Unassigned	Unassigned	Unassigned	Unassigned	Unassigned	Unassigned
OTU42	46.9079	8.62525	1.36093	6.33778	2.33098e-10	2.71365e-08	k__Bacteria	p__Actinobacteria	c__Actinobacteria	o__Actinomycetales	f__Thermomonosporaceae	Unassigned	Unassigned
OTU93	267.819	6.28294	1.37362	4.574	4.78497e-06	9.28417e-05	k__Bacteria	p__Actinobacteria	c__Actinobacteria	o__Actinomycetales	f__Mycobacteriaceae	g__Mycobacterium	s__
OTU104	143.163	4.57158	1.40505	3.25367	0.00113924	0.0100729	k__Bacteria	p__Actinobacteria	c__Actinobacteria	o__Actinomycetales	f__Mycobacteriaceae	g__Mycobacterium	s__
OTU265	19.2546	7.11147	1.62364	4.37995	1.18706e-05	0.000201715	k__Bacteria	p__Actinobacteria	c__Actinobacteria	o__Actinomycetales	f__Pseudonocardiaceae	g__Amycolatopsis	s__
OTU723	19.9228	7.47263	1.29042	5.79085	7.0032e-09	4.44703e-07	k__Bacteria	p__Actinobacteria	c__Actinobacteria	o__Actinomycetales	f__Actinosynnemataceae	g__Lentzea	Unassigned
OTU61	50.4237	10.5661	1.43736	7.35102	1.96707e-13	6.87e-11	k__Bacteria	p__Actinobacteria	c__Actinobacteria	o__Actinomycetales	f__Actinosynnemataceae	g__	s__
OTU270	24.2339	4.27656	1.00314	4.26316	2.01552e-05	0.000319964	k__Bacteria	p__Actinobacteria	c__Actinobacteria	o__Actinomycetales	f__Micrococcaceae	g__Arthrobacter	s__
OTU409	32.1142	4.92643	1.32651	3.71382	0.000204152	0.00226349	k__Bacteria	p__Actinobacteria	c__Actinobacteria	o__Actinomycetales	f__Cellulomonadaceae	g__Cellulomonas	Unassigned
OTU949	105.828	4.42536	0.873893	5.06396	4.10644e-07	1.22057e-05	k__Bacteria	p__Actinobacteria	c__Actinobacteria	o__Actinomycetales	f__Intrasporangiaceae	g__	s__
OTU64	146.804	4.33385	0.650731	6.65998	2.73873e-11	5.46573e-09	k__Bacteria	p__Actinobacteria	c__Actinobacteria	o__Actinomycetales	f__Intrasporangiaceae	Unassigned	Unassigned
OTU1808	83.9731	2.86603	0.687039	4.17157	3.02506e-05	0.000449576	k__Bacteria	p__Actinobacteria	c__Actinobacteria	o__Actinomycetales	f__Intrasporangiaceae	g__Terracoccus	s__
OTU90	65.3533	2.2024	0.628499	3.50422	0.000457942	0.00444267	k__Bacteria	p__Actinobacteria	c__Actinobacteria	o__Actinomycetales	f__Kineosporiaceae	g__	s__
OTU959	8.94815	5.75983	1.90554	3.02268	0.00250547	0.0190225	k__Bacteria	p__Actinobacteria	c__Actinobacteria	o__Actinomycetales	f__	g__	s__
OTU50	203.35	4.42264	0.761171	5.81032	6.23549e-09	4.14808e-07	k__Bacteria	p__Actinobacteria	c__Actinobacteria	o__Actinomycetales	f__Streptomycetaceae	g__Streptomyces	s__
OTU139	96.8576	6.53284	1.01644	6.42715	1.30017e-10	1.65121e-08	k__Bacteria	p__Actinobacteria	c__Actinobacteria	o__Actinomycetales	f__Nocardioidaceae	g__Kribbella	s__
OTU1218	34.6396	5.16856	1.08314	4.77183	1.82556e-06	4.32257e-05	k__Bacteria	p__Actinobacteria	c__Actinobacteria	o__Actinomycetales	f__Nocardioidaceae	g__	s__
OTU217	40.561	2.8477	1.04223	2.73231	0.00628917	0.0403026	k__Bacteria	p__Actinobacteria	c__Actinobacteria	o__Actinomycetales	f__Nocardioidaceae	g__	s__
OTU445	9.02626	7.8242	1.44379	5.41921	5.98634e-08	2.61341e-06	k__Bacteria	p__Actinobacteria	c__Actinobacteria	o__Actinomycetales	f__Nocardioidaceae	g__Nocardioides	s__
OTU195	53.6998	6.39479	1.41092	4.53234	5.83342e-06	0.000108657	k__Bacteria	p__Actinobacteria	c__Actinobacteria	o__Actinomycetales	f__Nocardioidaceae	g__Nocardioides	s__
OTU89	37.3994	4.39779	0.93583	4.69935	2.60991e-06	5.69695e-05	k__Bacteria	p__Actinobacteria	c__Actinobacteria	o__Actinomycetales	f__Nocardioidaceae	g__	s__
OTU150	39.5203	6.35105	1.87738	3.38293	0.000717162	0.006724	k__Bacteria	p__Actinobacteria	c__Actinobacteria	o__Actinomycetales	f__Nocardioidaceae	g__Nocardioides	s__
OTU403	29.3583	5.44285	1.70265	3.19669	0.00139015	0.0119879	k__Bacteria	p__Actinobacteria	c__Actinobacteria	o__Actinomycetales	f__Nocardioidaceae	g__Nocardioides	s__
OTU421	7.80252	5.58906	1.40444	3.97956	6.90421e-05	0.000901419	k__Bacteria	p__Acidobacteria	c__[Chloracidobacteria]	o__RB41	f__Ellin6075	g__	s__
OTU1644	10.0739	5.14698	1.77956	2.89229	0.00382449	0.026738	k__Bacteria	p__Acidobacteria	c__[Chloracidobacteria]	o__RB41	f__Ellin6075	g__	s__
OTU91	83.8443	5.25421	1.03451	5.07894	3.79555e-07	1.17831e-05	k__Bacteria	p__Acidobacteria	c__[Chloracidobacteria]	o__RB41	f__Ellin6075	g__	s__
OTU81	39.6118	5.02639	1.28665	3.90657	9.36144e-05	0.00116767	k__Bacteria	p__Acidobacteria	c__[Chloracidobacteria]	o__RB41	f__Ellin6075	g__	s__
OTU553	35.751	5.06254	1.50913	3.35461	0.00079476	0.00730447	k__Bacteria	p__Acidobacteria	c__[Chloracidobacteria]	o__RB41	f__Ellin6075	g__	s__
OTU512	8.02818	5.17772	1.78188	2.90576	0.00366361	0.0259247	k__Bacteria	p__Acidobacteria	Unassigned	Unassigned	Unassigned	Unassigned	Unassigned
OTU819	8.56234	5.45243	1.56678	3.48002	0.000501385	0.00483059	k__Bacteria	p__Acidobacteria	c__Sva0725	o__Sva0725	f__	g__	s__
OTU239	39.4867	5.09305	1.4013	3.63451	0.000278512	0.00297008	k__Bacteria	p__Acidobacteria	c__Acidobacteria-6	o__iii1-15	f__	g__	s__
OTU772	30.7137	4.74865	1.57575	3.01359	0.00258181	0.0193913	k__Bacteria	p__Acidobacteria	c__Acidobacteria-6	o__iii1-15	f__	g__	s__

[truncated: 9 more sheets: WS-10, WS-11, WS-12, WS-13, WS-14, WS-15, WS-16, WS-17, WS-18]
